# Supplementary material for: N 2-methylguanosine modifications on human tRNAs and snRNA U6 are important for cell proliferation, protein translation and pre-mRNA splicing
Source: Nucleic Acids Res. 2023 Jun 7;51(14):7496–519. doi: 10.1093/nar/gkad487 (PMC10415138; doi:10.1093/nar/gkad487)
Supplement: gkad487_Supplemental_Files [file gkad487_supplemental_files.zip]

Archive with 2 entries (2 files):
- Wang-m2G-RNA-MTase-Sup-Final.pdf
- Wang-m2G-RNA-MTases-Supplementary_Tables_230414.xlsx
