# Supplementary material for: N 2-methylguanosine modifications on human tRNAs and snRNA U6 are important for cell proliferation, protein translation and pre-mRNA splicing
Source: Nucleic Acids Res. 2023 Jun 7;51(14):7496–519. doi: 10.1093/nar/gkad487 (PMC10415138; doi:10.1093/nar/gkad487)
Supplement: gkad487_Supplemental_Files [file gkad487_supplemental_files.zip › Wang-m2G-RNA-MTases-Supplementary_Tables_230414.xlsx]

## Sheet: Table S1 - Plasmids
Table S1: Plasmids used in this study.
Plasmid name	Source	Restriction sites	Oligonucleotides used	Identifier
pEGFP-C1	Clontech	N/A	N/A	#6084-1
pcDNA3.1 MCS-BirA(R118G)-HA or pcDNA3.1 MCS-BirA*-HA	Roux et al.; J. Cell Biol.; 2012	N/A	N/A	Addgene plasmid # 36047
pcDNA3.1-eGFP-BirA(R118G)-HA	Kind gift from Dr. C. Chapat	EcoRI/BamHI	eGFP-For/eGFP-Rev	pMG1127
pcDNA3.1-TRMT112-WT-BirA(R118G)-HA	This study	NheI/HpaI	oMG583/oMG584	pMG891
pcDNA3.1-TRMT112-T5R-BirA(R118G)-HA	This study	N/A	oMG565/oMG566	pMG906
pCI-Neo	Promega	N/A	N/A	#E1841
pCI-Neo-Nter-3xFlag	Kind gift from Dr. C. Chapat	NheI/XhoI	3xFlag-For/3xFlag-Rev	pMG1128
pCI-Neo-Nter-3xFlag-HsTHUMPD2	This study	XhoI/NotI	oMG674/oMG675	pMG976
pET28b-His6ZZ	Kind gift from Dr. D. Hazra	N/A	N/A	N/A
pET28b-His6ZZ-HsTHUMPD2	This study	BamHI/XhoI	oMG621/oMG622	pMG905
pET28b-His6ZZ-HsTHUMPD3	This study	BamHI/XhoI	N/A	pMG889
pACYCDuet-1-HsTRMT112	Figaro et al.; FEBS Letters; 2008	N/A	N/A	pFF6
pET28b-His6ZZ-BtTHUMPD2-TRMT112	This study	BamHI/XhoI	N/A	pMG1032
pnEA-vH	Diebold et al.; J. Struct. Biol.; 2011	N/A	N/A	N/A
pnEA-vH-HsTRMT11-His6	Kind gift from Dr. G. Bourgeois	BamHI/NdeI	oMG112/oMG113	pMG715
pSpCas9(BB)-2A-Puro (PX459) V2.0	Ran et al.; Nat. Protocols; 2013	N/A	N/A	Addgene plasmid # 62988
pSpCas9(BB)-2A-Puro-sgRNA13/14-HsTRMT11	This study	BbsI	sgRNA-MG13/sgRNA-MG14	pMG1000
pSpCas9(BB)-2A-Puro-sgRNA15/16-HsTRMT11	This study	BbsI	sgRNA-MG15/sgRNA-MG16	pMG1001
pSpCas9(BB)-2A-Puro-sgRNA1/2-HsTHUMPD3	This study	BbsI	sgRNA-MG1/sgRNA-MG2	pMG992
pSpCas9(BB)-2A-Puro-sgRNA3/4-HsTHUMPD3	This study	BbsI	sgRNA-MG3/sgRNA-MG4	pMG993
pSpCas9(BB)-2A-Puro-sgRNA7/8-HsTHUMPD2	This study	BbsI	sgRNA-MG7/sgRNA-MG8	pMG997
pcDNA5-2xFlag-His6-THUMPD2	This study	BamHI/XhoI	oMB9775/oMB9776	pMB2075
pcDNA5-THUMPD2-His6-THUMPD2	This study	BamHI/NheI	oMB9777/oMB9778	pMB2076
pOG44	Invitrogen	N/A	N/A	pMB145
pENTR223-TRMT11 (HsCD00515724)	DNASU repository. Kind gift from Dr D.E. Hill and D.E. Root; Harvard Medical School, Dana-Farber Cancer Institute, Broad Institute of Harvard and Massachusetts Institute of Technology (MIT), USA	N/A	N/A	N/A

## Sheet: Table S2 - Oligonucleotides CLO
Table S2: Oligonucleotides used for PCR, molecular cloning and site directed mutagenesis in this study.
Name	Sequence (5’-3’)	Plasmid obtained	Function
oMG112	GGATATCATTAATATGGCGCTGTCGTGTACCC	pMG715	PCR amplification
oMG113	CCCGGATCCTTCCTGGGTGGATTTTTCTTCC		PCR amplification
oMG565	GCTTAGGCACAATCTGCTGAGCT	pMG906	Site directed mutagenesis
oMG566	GCAGATTGTGCCTAAGCAGTTTCAT		Site directed mutagenesis
oMG583	TTTTGCTAGCATGAAACTGCTTACCCACAATCTG	pMG891	PCR amplification
oMG584	TTTTGTTAACACTCTCAGTTTCCTCTTCACTCA		PCR amplification
oMG621	CTCGGTGGTCGGCATCCCTGTATTTCGTGTAAGCTTAG	pMG905	PCR amplification
oMG622	CGAAATACAGGGATGCCGACCACCGAGTAAATGTCG		PCR amplification
oMG674	TTTTTTCTCGAGATGTCAGAAGCGCGTGGAGAAC	pMG976	PCR amplification
oMG675	TATAGCGGCCGCCTACAGACCACTACTGTGCGATTTC		PCR amplification
sgRNA-MG13	CACCGACATACTCTGGCGTATACAC	pMG1000	sgRNA template
sgRNA-MG14	AAACGTGTATACGCCAGAGTATGTC		sgRNA template
sgRNA-MG15	CACCGTAGTCTTCCACCTAAAACGA	pMG1001	sgRNA template
sgRNA-MG16	AAACTCGTTTTAGGTGGAAGACTAC		sgRNA template
sgRNA-MG1	CACCGGCGACACGTATGGCGAAAGG	pMG992	sgRNA template
sgRNA-MG2	AAACCCTTTCGCCATACGTGTCGCC		sgRNA template
sgRNA-MG3	CACCGGATACAGTCTGGGTGAACGT	pMG993	sgRNA template
sgRNA-MG4	AAACACGTTCACCCAGACTGTATCC		sgRNA template
sgRNA-MG7	CACCGGACTGCGATCTACAATAGCG	pMG997	sgRNA template
sgRNA-MG8	AAACCGCTATTGTAGATCGCAGTCC		sgRNA template
oMG740	GTTTTCTCTTCCCCTGAGGTTT	-	PCR of genomic DNA region targeted by CRISPR-Cas
oMG741	TTCCTCTTTCTCCGTCTTGTTC	-	PCR of genomic DNA region targeted by CRISPR-Cas
oMG744	GTAGTCCAGAAAGCCATGTTCC	-	PCR of genomic DNA region targeted by CRISPR-Cas
oMG745	TTTGAAGGCAAACAAAGGCTAT	-	PCR of genomic DNA region targeted by CRISPR-Cas
oMG746	TGATTCTCAGATTTGGACAGGT	-	PCR of genomic DNA region targeted by CRISPR-Cas
oMG747	AGCGTCAAGAAAAGAAAAAGCA	-	PCR of genomic DNA region targeted by CRISPR-Cas
oMB9775	ATATATGGATCCATGTCAGAAGCGCGTGGAG	pMB2075	PCR amplification
oMB9776	ATATATCTCGAGCTACAGACCACTACTGTGCGAT		PCR amplification
oMB9777	ATATATGGATCCGCCACCATGTCAGAAGCGCGTGGAG	pMB2076	PCR amplification
oMB9778	ATATATGCTAGCCAGACCACTACTGTGCGATTTCTTGTATTTGCAAATA		PCR amplification

## Sheet: Table S3 - Antibodies
Table S3: Antibodies used in this study.
Name of antibodies	Dilution for western blot	Dilution solutions	Secondary antibody	Protein size (kDa)	Sources
Flag	1:3000	5% milk in PBST	Mouse	-	Sigma-Aldrich;#F1804 (clone M2)
GAPDH	1:3000	5% milk in PBST	Mouse	35	Proteintech; #60004-1-1g
HA	1:200	5% milk in PBST	Mouse	-	Santa Cruz Biotechnology; #sc-7392
HRP-conjugated streptavidin	1:5000	3 mg/mL BSA	-	-	Proteintech; #SA00001-0
METTL5	1:1000	3% milk in PBST	Rabbit	25	Proteintech; #16791-1-AP
TGS1	1:1000	3% milk in PBST	Rabbit	95	Sigma; #HPA025024-100UL
THUMPD2	1:1000	3% milk in PBST	Rabbit	55	Sigma; #HPA043042-100UL
THUMPD3 (121-219 aa)	1:1000	3% milk in PBST	Rabbit	57	Sigma; #HPA036171-100UL
TRMT5	1:1000	3% milk in PBST	Rabbit	50-55	Sigma; #HPA000943
TRMT11	1:500	3% milk in PBST	Rabbit	54	Proteintech; #17555-1-AP
TRMT112	1:100	3% milk in PBST	Mouse	14	Santa Cruz Biotechnology; #sc-398481
MEPCE	1:1000	5% milk in PBST	Rabbit	74	Proteintech; 14917-1-AP
LARP7	1:1000	5% milk in PBST	Rabbit	67	Proteintech; 17067-1-AP
METTL16	1:1000	5% milk in PBST	Mouse	64	Origene; TA504710

## Sheet: Table S4 - Oligonucleotides NB 
Table S4: Oligonucleotides used for northern blot and RT-qPCR in this study
Name	Sequence (5'-3')	Target
oMB4749	GGGGGCACCTGGATTTGAACCAGGGACCTC	Hs-tRNA-CysGCA
oMB8645	CGAACCACCAACCTTTCGGTTAAC	Hs-tRNA-AsnGTT
oMB9890	GCAGGCGAGAATTCTACCACTGAACCACCAATGC	Hs-tRNA-GlyGCC
oMB10197	CCACTCGGCCATCCTGAC	Hs-tRNA-LeuCAA
oMB10216	TGCCGAAACCCGGGATCG	Hs-tRNA-PheGAA
oMB9620	ATGCTCTACCGACTGAGCTAGCCGGGC	Hs-tRNA-LysCCU
oMB6331	GGTCCCACCGAGATTTGAACTCGGA	Hs-tRNA-GlnTGG
oMB2914	GAACGCTTCACGAATTTGCGTGTC	U6 snRNA
oMB4969	GGTTTCGATCCATCGACCTCTGGGTTATGGGCCCAGCACGCTTCCGCTGCG	Hs-tRNAMetCAU
oMB2997	CAATGTGTCCTGCAATTCAC	5.8S rRNA
oMB5134	GGTCAGCACATCCGGAGTGC	U1 snRNA
oMB5132	GACTCAGAGTTGTTCCTCTCC	U5 snRNA
oMB7129	GGTTAGATGCCACGAAGTAGGTG	U6atac snRNA
oMB3487	CATTTAATATATTGTCCTCGG	U2 snRNA
oMB5135	CCAGTGCCGACTATATTGC	U4 snRNA
ANO9_f	TCAAGGGCTACGTCAACCAC	ANO9
ANO9_r	CCAGGAGGAACCAGAACTGC
TTC37_f	AGGAAGCAGCAAATGCATACC	TTC37
TTC37_r	TGCAACATTGTAAGTATCTTGGTC
RFT1_f	GTCAAAGGAAATCGTTGGCGTA	RFT1
RFT1_r	CGAGAGACCAAACAGCACCA

## Sheet: Table S5 - MS BioID
Table S5: Proteins identified by MS in BioID experiments
Uniprot accession	Protein name	Entry name	logFC (BioID_vs_Ctrl)	P_Value (BioID_vs_Ctrl)	-log10(P_Value)(BioID_vs_Ctrl)
Q99747	Gamma-soluble NSF attachment protein (SNAP-gamma) (N-ethylmaleimide-sensitive factor attachment protein gamma)	SNAG_HUMAN	9.91076	7.83052e-23	22.1062
Q9UI30	Multifunctional methyltransferase subunit TRM112-like protein (tRNA methyltransferase 112 homolog)	TR112_HUMAN	8.9109	9.58643e-15	14.0183
Q9BTF0	THUMP domain-containing protein 2	THUM2_HUMAN	7.49076	9.99575e-23	22.0002
Q00536	Cyclin-dependent kinase 16 (EC 2.7.11.22) (Cell division protein kinase 16) (PCTAIRE-motif protein kinase 1) (Serine/threonine-protein kinase PCTAIRE-1)	CDK16_HUMAN	6.93193	1.69495e-23	22.7708
Q92995	Ubiquitin carboxyl-terminal hydrolase 13 (EC 3.4.19.12) (Deubiquitinating enzyme 13) (Isopeptidase T-3) (ISOT-3) (Ubiquitin thioesterase 13) (Ubiquitin-specific-processing protease 13)	UBP13_HUMAN	6.72857	4.53513e-15	14.3434
Q9HAH7	Probable fibrosin-1	FBRS_HUMAN	6.66722	8.0057e-15	14.0966
P63208	S-phase kinase-associated protein 1 (Cyclin-A/CDK2-associated protein p19) (p19A) (Organ of Corti protein 2) (OCP-2) (Organ of Corti protein II) (OCP-II) (RNA polymerase II elongation factor-like protein) (SIII) (Transcription elongation factor B polypeptide 1-like) (p19skp1)	SKP1_HUMAN	6.64413	3.04736e-15	14.5161
Q9BV44	tRNA (guanine(6)-N2)-methyltransferase THUMP3 (EC 2.1.1.256) (THUMP domain-containing protein 3)	THUM3_HUMAN	6.58875	5.04251e-12	11.2974
O00471	Exocyst complex component 5 (Exocyst complex component Sec10) (hSec10)	EXOC5_HUMAN	6.35424	4.43732e-18	17.3529
Q9NVH0	Exonuclease 3'-5' domain-containing protein 2 (EC 3.1.11.1) (3'-5' exoribonuclease EXD2) (EC 3.1.13.-) (Exonuclease 3'-5' domain-like-containing protein 2)	EXD2_HUMAN	6.25059	3.86535e-18	17.4128
Q9UNH6	Sorting nexin-7	SNX7_HUMAN	6.04401	2.60819e-21	20.5837
Q7Z4G4	tRNA (guanine(10)-N2)-methyltransferase homolog (EC 2.1.1.-) (tRNA guanosine-2'-O-methyltransferase TRM11 homolog)	TRM11_HUMAN	6.00156	4.63506e-15	14.3339
Q8WUY3	Protein prune homolog 2 (BNIP2 motif-containing molecule at the C-terminal region 1)	PRUN2_HUMAN	5.90409	2.41093e-16	15.6178
Q96RS0	Trimethylguanosine synthase (EC 2.1.1.-) (CLL-associated antigen KW-2) (Cap-specific guanine-N2 methyltransferase) (Hepatocellular carcinoma-associated antigen 137) (Nuclear receptor coactivator 6-interacting protein) (PRIP-interacting protein with methyltransferase motif) (PIMT) (PIPMT)	TGS1_HUMAN	5.87916	9.00541e-16	15.0455
Q96L73	Histone-lysine N-methyltransferase, H3 lysine-36 specific (EC 2.1.1.357) (Androgen receptor coactivator 267 kDa protein) (Androgen receptor-associated protein of 267 kDa) (H3-K36-HMTase) (Lysine N-methyltransferase 3B) (Nuclear receptor-binding SET domain-containing protein 1) (NR-binding SET domain-containing protein)	NSD1_HUMAN	5.7916	3.55742e-10	9.44887
Q9Y618	Nuclear receptor corepressor 2 (N-CoR2) (CTG repeat protein 26) (SMAP270) (Silencing mediator of retinoic acid and thyroid hormone receptor) (SMRT) (T3 receptor-associating factor) (TRAC) (Thyroid-, retinoic-acid-receptor-associated corepressor)	NCOR2_HUMAN	5.76208	1.25656e-11	10.9008
Q5VT06	Centrosome-associated protein 350 (Cep350) (Centrosome-associated protein of 350 kDa)	CE350_HUMAN	5.74491	9.80382e-14	13.0086
Q9NRN9	rRNA N6-adenosine-methyltransferase METTL5 (EC 2.1.1.-) (Methyltransferase-like protein 5)	METL5_HUMAN	5.67653	6.7888e-16	15.1682
Q96BT7	Alkylated DNA repair protein alkB homolog 8 (Probable alpha-ketoglutarate-dependent dioxygenase ABH8) (S-adenosyl-L-methionine-dependent tRNA methyltransferase ABH8) (tRNA (carboxymethyluridine(34)-5-O)-methyltransferase ABH8) (EC 2.1.1.229)	ALKB8_HUMAN	5.66498	2.88687e-16	15.5396
Q9ULJ3	Zinc finger and BTB domain-containing protein 21 (Zinc finger protein 295)	ZBT21_HUMAN	5.66175	7.46e-17	16.1273
Q6ZU65	Ubinuclein-2	UBN2_HUMAN	5.66109	9.45946e-11	10.0241
P25440	Bromodomain-containing protein 2 (O27.1.1) (Really interesting new gene 3 protein)	BRD2_HUMAN	5.6465	4.67433e-18	17.3303
Q9Y496	Kinesin-like protein KIF3A (Microtubule plus end-directed kinesin motor 3A)	KIF3A_HUMAN	5.63463	6.02823e-18	17.2198
Q8IY37	Probable ATP-dependent RNA helicase DHX37 (EC 3.6.4.13) (DEAH box protein 37)	DHX37_HUMAN	5.60979	2.59766e-14	13.5854
Q9HCJ0	Trinucleotide repeat-containing gene 6C protein	TNR6C_HUMAN	5.60654	6.00291e-16	15.2216
Q96SI9	Spermatid perinuclear RNA-binding protein	STRBP_HUMAN	5.50336	4.12171e-16	15.3849
Q9H1B7	Probable E3 ubiquitin-protein ligase IRF2BPL (EC 2.3.2.27) (Enhanced at puberty protein 1) (Interferon regulatory factor 2-binding protein-like)	I2BPL_HUMAN	5.50307	1.21737e-16	15.9146
O94830	Phospholipase DDHD2 (EC 3.1.1.-) (DDHD domain-containing protein 2) (KIAA0725p) (SAM, WWE and DDHD domain-containing protein 1)	DDHD2_HUMAN	5.49311	8.01562e-21	20.0961
Q7Z5L9	Interferon regulatory factor 2-binding protein 2 (IRF-2-binding protein 2) (IRF-2BP2)	I2BP2_HUMAN	5.49242	4.04112e-14	13.3935
Q96AX1	Vacuolar protein sorting-associated protein 33A (hVPS33A)	VP33A_HUMAN	5.44487	8.25982e-15	14.083
Q9BWH6	RNA polymerase II-associated protein 1	RPAP1_HUMAN	5.44453	1.34519e-13	12.8712
Q8N3R9	Protein PALS1 (MAGUK p55 subfamily member 5) (Membrane protein, palmitoylated 5) (Protein associated with Lin-7 1)	MPP5_HUMAN	5.42285	1.21547e-14	13.9153
Q9UHF7	Zinc finger transcription factor Trps1 (Tricho-rhino-phalangeal syndrome type I protein) (Zinc finger protein GC79)	TRPS1_HUMAN	5.41774	3.63824e-20	19.4391
Q6XZF7	Dynamin-binding protein (Scaffold protein Tuba)	DNMBP_HUMAN	5.41272	4.21288e-14	13.3754
Q8NEY1	Neuron navigator 1 (Pore membrane and/or filament-interacting-like protein 3) (Steerin-1) (Unc-53 homolog 1) (unc53H1)	NAV1_HUMAN	5.36951	2.69316e-14	13.5697
Q96S55	ATPase WRNIP1 (EC 3.6.1.-) (Werner helicase-interacting protein 1)	WRIP1_HUMAN	5.35111	9.65497e-12	11.0152
Q9NZM4	BRD4-interacting chromatin-remodeling complex-associated protein (Glioma tumor suppressor candidate region gene 1 protein)	BICRA_HUMAN	5.32777	4.86323e-15	14.3131
Q8TBB5	Kelch domain-containing protein 4	KLDC4_HUMAN	5.2956	1.84036e-11	10.7351
Q7Z5J4	Retinoic acid-induced protein 1	RAI1_HUMAN	5.2916	1.72203e-13	12.764
Q9HD42	Charged multivesicular body protein 1a (Chromatin-modifying protein 1a) (CHMP1a) (Vacuolar protein sorting-associated protein 46-1) (Vps46-1) (hVps46-1)	CHM1A_HUMAN	5.28748	3.72281e-14	13.4291
Q12986	Transcriptional repressor NF-X1 (EC 2.3.2.-) (Nuclear transcription factor, X box-binding protein 1)	NFX1_HUMAN	5.28153	3.14428e-18	17.5025
Q96G74	OTU domain-containing protein 5 (EC 3.4.19.12) (Deubiquitinating enzyme A) (DUBA)	OTUD5_HUMAN	5.27582	1.68035e-18	17.7746
Q5VTR2	E3 ubiquitin-protein ligase BRE1A (BRE1-A) (hBRE1) (EC 2.3.2.27) (RING finger protein 20) (RING-type E3 ubiquitin transferase BRE1A)	BRE1A_HUMAN	5.22121	3.24056e-13	12.4894
Q6PJG2	Mitotic deacetylase-associated SANT domain protein (ELM2 and SANT domain-containing protein 1)	EMSA1_HUMAN	5.18347	4.84919e-15	14.3143
Q8TCN5	Zinc finger protein 507	ZN507_HUMAN	5.14659	1.17416e-18	17.9303
Q5T5X7	BEN domain-containing protein 3	BEND3_HUMAN	5.14385	4.67012e-07	6.33067
Q5T5U3	Rho GTPase-activating protein 21 (Rho GTPase-activating protein 10) (Rho-type GTPase-activating protein 21)	RHG21_HUMAN	5.13848	1.57127e-09	8.80375
O75150	E3 ubiquitin-protein ligase BRE1B (BRE1-B) (EC 2.3.2.27) (95 kDa retinoblastoma-associated protein) (RBP95) (RING finger protein 40) (RING-type E3 ubiquitin transferase BRE1B)	BRE1B_HUMAN	5.09341	1.07899e-10	9.96698
Q92974	Rho guanine nucleotide exchange factor 2 (Guanine nucleotide exchange factor H1) (GEF-H1) (Microtubule-regulated Rho-GEF) (Proliferating cell nucleolar antigen p40)	ARHG2_HUMAN	5.07833	2.46888e-13	12.6075
Q6ZSZ5	Rho guanine nucleotide exchange factor 18 (114 kDa Rho-specific guanine nucleotide exchange factor) (p114-Rho-GEF) (p114RhoGEF) (Septin-associated RhoGEF) (SA-RhoGEF)	ARHGI_HUMAN	5.06754	4.38519e-16	15.358
Q9HCJ3	Ribonucleoprotein PTB-binding 2 (Protein raver-2)	RAVR2_HUMAN	5.05747	3.54171e-16	15.4508
Q659A1	Little elongation complex subunit 2 (Interactor of little elongator complex ELL subunit 2) (NMDA receptor-regulated protein 2)	ICE2_HUMAN	5.04049	6.87399e-11	10.1628
Q7Z7F0	KH homology domain-containing protein 4 (Brings lots of money 7) (Pre-mRNA splicing factor protein KHDC4)	KHDC4_HUMAN	5.02514	4.95555e-12	11.3049
Q03188	Centromere protein C (CENP-C) (Centromere autoantigen C) (Centromere protein C 1) (CENP-C 1) (Interphase centromere complex protein 7)	CENPC_HUMAN	5.02113	7.81278e-11	10.1072
Q9NS91	E3 ubiquitin-protein ligase RAD18 (EC 2.3.2.27) (Postreplication repair protein RAD18) (hHR18) (hRAD18) (RING finger protein 73) (RING-type E3 ubiquitin transferase RAD18)	RAD18_HUMAN	5.01762	1.0192e-14	13.9917
O15063	Granule associated Rac and RHOG effector protein 1 (GARRE1)	K0355_HUMAN	5.00089	4.63641e-18	17.3338
Q6UVJ0	Spindle assembly abnormal protein 6 homolog (HsSAS-6)	SAS6_HUMAN	4.99247	5.9709e-16	15.224
Q8NCN4	E3 ubiquitin-protein ligase RNF169 (EC 2.3.2.27) (RING finger protein 169) (RING-type E3 ubiquitin transferase RNF169)	RN169_HUMAN	4.98569	1.73261e-11	10.7613
Q68D10	Protein SPT2 homolog (Protein KU002155) (SPT2 domain-containing protein 1)	SPT2_HUMAN	4.96894	3.13001e-16	15.5045
P54132	RecQ-like DNA helicase BLM (EC 3.6.4.12) (Bloom syndrome protein) (DNA helicase, RecQ-like type 2) (RecQ2) (RecQ protein-like 3)	BLM_HUMAN	4.96389	1.18074e-16	15.9278
Q9Y6X8	Zinc fingers and homeoboxes protein 2 (Alpha-fetoprotein regulator 1) (AFP regulator 1) (Regulator of AFP) (Zinc finger and homeodomain protein 2)	ZHX2_HUMAN	4.94258	1.63606e-13	12.7862
Q7L590	Protein MCM10 homolog (HsMCM10)	MCM10_HUMAN	4.9419	9.14155e-16	15.039
Q9NSK0	Kinesin light chain 4 (KLC 4) (Kinesin-like protein 8)	KLC4_HUMAN	4.93932	1.9129e-18	17.7183
O43303	Centriolar coiled-coil protein of 110 kDa (Centrosomal protein of 110 kDa) (CP110) (Cep110)	CP110_HUMAN	4.93335	2.43027e-15	14.6143
P38398	Breast cancer type 1 susceptibility protein (EC 2.3.2.27) (RING finger protein 53) (RING-type E3 ubiquitin transferase BRCA1)	BRCA1_HUMAN	4.91404	5.91048e-10	9.22838
Q9BUI4	DNA-directed RNA polymerase III subunit RPC3 (RNA polymerase III subunit C3) (DNA-directed RNA polymerase III subunit C) (RNA polymerase III 62 kDa subunit) (RPC62)	RPC3_HUMAN	4.91355	2.14506e-09	8.66856
Q13618	Cullin-3 (CUL-3)	CUL3_HUMAN	4.9105	3.42026e-10	9.46594
O00512	B-cell CLL/lymphoma 9 protein (B-cell lymphoma 9 protein) (Bcl-9) (Protein legless homolog)	BCL9_HUMAN	4.9019	6.22455e-13	12.2059
Q9UJV9	Probable ATP-dependent RNA helicase DDX41 (EC 3.6.4.13) (DEAD box protein 41) (DEAD box protein abstrakt homolog)	DDX41_HUMAN	4.89397	1.03809e-12	11.9838
O43310	CBP80/20-dependent translation initiation factor	CTIF_HUMAN	4.89357	1.37003e-11	10.8633
Q8WWI1	LIM domain only protein 7 (LMO-7) (F-box only protein 20) (LOMP)	LMO7_HUMAN	4.85752	7.70647e-14	13.1131
Q9NSC2	Sal-like protein 1 (Spalt-like transcription factor 1) (Zinc finger protein 794) (Zinc finger protein SALL1) (Zinc finger protein Spalt-1) (HSal1) (Sal-1)	SALL1_HUMAN	4.84594	9.08263e-12	11.0418
Q6P1L5	Protein FAM117B (Amyotrophic lateral sclerosis 2 chromosomal region candidate gene 13 protein)	F117B_HUMAN	4.83939	4.01565e-18	17.3962
O43823	A-kinase anchor protein 8 (AKAP-8) (A-kinase anchor protein 95 kDa) (AKAP 95)	AKAP8_HUMAN	4.83427	1.07714e-13	12.9677
Q6PIW4	Fidgetin-like protein 1 (EC 3.6.4.-)	FIGL1_HUMAN	4.83179	5.24765e-12	11.28
P51957	Serine/threonine-protein kinase Nek4 (EC 2.7.11.1) (Never in mitosis A-related kinase 4) (NimA-related protein kinase 4) (Serine/threonine-protein kinase 2) (Serine/threonine-protein kinase NRK2)	NEK4_HUMAN	4.82035	1.53155e-10	9.81487
Q12996	Cleavage stimulation factor subunit 3 (CF-1 77 kDa subunit) (Cleavage stimulation factor 77 kDa subunit) (CSTF 77 kDa subunit) (CstF-77)	CSTF3_HUMAN	4.81155	1.41512e-14	13.8492
Q8N684	Cleavage and polyadenylation specificity factor subunit 7 (Cleavage and polyadenylation specificity factor 59 kDa subunit) (CPSF 59 kDa subunit) (Cleavage factor Im complex 59 kDa subunit) (CFIm59) (Pre-mRNA cleavage factor Im 59 kDa subunit)	CPSF7_HUMAN	4.80587	6.28436e-17	16.2017
Q9NPI1	Bromodomain-containing protein 7 (75 kDa bromodomain protein) (Protein CELTIX-1)	BRD7_HUMAN	4.80208	4.64241e-13	12.3333
Q15596	Nuclear receptor coactivator 2 (NCoA-2) (Class E basic helix-loop-helix protein 75) (bHLHe75) (Transcriptional intermediary factor 2) (hTIF2)	NCOA2_HUMAN	4.78823	6.25929e-13	12.2035
Q7Z3B4	Nucleoporin p54 (54 kDa nucleoporin)	NUP54_HUMAN	4.77792	1.01963e-16	15.9916
Q04837	Single-stranded DNA-binding protein, mitochondrial (Mt-SSB) (MtSSB) (PWP1-interacting protein 17)	SSBP_HUMAN	4.7734	1.60374e-14	13.7949
Q68CP9	AT-rich interactive domain-containing protein 2 (ARID domain-containing protein 2) (BRG1-associated factor 200) (BAF200) (Zinc finger protein with activation potential) (Zipzap/p200)	ARID2_HUMAN	4.76527	3.21193e-09	8.49323
O95202	Mitochondrial proton/calcium exchanger protein (Leucine zipper-EF-hand-containing transmembrane protein 1)	LETM1_HUMAN	4.74965	6.15242e-20	19.211
O95628	CCR4-NOT transcription complex subunit 4 (EC 2.3.2.27) (CCR4-associated factor 4) (E3 ubiquitin-protein ligase CNOT4) (Potential transcriptional repressor NOT4Hp) (RING-type E3 ubiquitin transferase CNOT4)	CNOT4_HUMAN	4.74877	1.01369e-13	12.9941
O75592	E3 ubiquitin-protein ligase MYCBP2 (EC 2.3.2.33) (Myc-binding protein 2) (Protein associated with Myc)	MYCB2_HUMAN	4.74643	6.52067e-14	13.1857
Q9NX70	Mediator of RNA polymerase II transcription subunit 29 (Intersex-like protein) (Mediator complex subunit 29)	MED29_HUMAN	4.74464	2.25148e-15	14.6475
Q70EL1	Inactive ubiquitin carboxyl-terminal hydrolase 54 (Inactive ubiquitin-specific peptidase 54)	UBP54_HUMAN	4.73461	5.91088e-15	14.2283
P10244	Myb-related protein B (B-Myb) (Myb-like protein 2)	MYBB_HUMAN	4.73344	1.80157e-13	12.7443
Q8NEB9	Phosphatidylinositol 3-kinase catalytic subunit type 3 (PI3-kinase type 3) (PI3K type 3) (PtdIns-3-kinase type 3) (EC 2.7.1.137) (Phosphatidylinositol 3-kinase p100 subunit) (Phosphoinositide-3-kinase class 3) (hVps34)	PK3C3_HUMAN	4.72893	6.44896e-11	10.1905
Q8IU81	Interferon regulatory factor 2-binding protein 1 (IRF-2-binding protein 1) (IRF-2BP1) (Probable E3 ubiquitin-protein ligase IRF2BP1) (EC 2.3.2.27) (Probable RING-type E3 ubiquitin transferase IRF2BP1)	I2BP1_HUMAN	4.72727	5.20181e-16	15.2838
Q9BY89	Uncharacterized protein KIAA1671	K1671_HUMAN	4.72419	1.80022e-09	8.74468
Q96T21	Selenocysteine insertion sequence-binding protein 2 (SECIS-binding protein 2)	SEBP2_HUMAN	4.71927	3.11437e-11	10.5066
Q9HCD5	Nuclear receptor coactivator 5 (NCoA-5) (Coactivator independent of AF-2) (CIA)	NCOA5_HUMAN	4.71759	2.88881e-15	14.5393
Q9Y5A9	YTH domain-containing family protein 2 (DF2) (CLL-associated antigen KW-14) (High-glucose-regulated protein 8) (Renal carcinoma antigen NY-REN-2)	YTHD2_HUMAN	4.70227	5.16647e-10	9.28681
Q03112	Histone-lysine N-methyltransferase MECOM (EC 2.1.1.367) (Ecotropic virus integration site 1 protein homolog) (EVI-1) (MDS1 and EVI1 complex locus protein) (Myelodysplasia syndrome 1 protein) (Myelodysplasia syndrome-associated protein 1)	MECOM_HUMAN	4.69915	2.69709e-17	16.5691
Q9P1Y5	Calmodulin-regulated spectrin-associated protein 3 (Protein Nezha)	CAMP3_HUMAN	4.69325	1.93894e-13	12.7124
Q6P2H3	Centrosomal protein of 85 kDa (Cep85) (Coiled-coil domain-containing protein 21)	CEP85_HUMAN	4.69261	1.67739e-13	12.7754
Q96RN5	Mediator of RNA polymerase II transcription subunit 15 (Activator-recruited cofactor 105 kDa component) (ARC105) (CTG repeat protein 7a) (Mediator complex subunit 15) (Positive cofactor 2 glutamine/Q-rich-associated protein) (PC2 glutamine/Q-rich-associated protein) (TPA-inducible gene 1 protein) (TIG-1) (Trinucleotide repeat-containing gene 7 protein)	MED15_HUMAN	4.69222	3.85326e-12	11.4142
Q5W0B1	ORC ubiquitin ligase 1 (OBI1) (EC 2.3.2.27) (RING finger protein 219)	RN219_HUMAN	4.6888	1.22925e-15	14.9104
A5YKK6	CCR4-NOT transcription complex subunit 1 (CCR4-associated factor 1) (Negative regulator of transcription subunit 1 homolog) (NOT1H) (hNOT1)	CNOT1_HUMAN	4.67684	1.15822e-09	8.93621
P35240	Merlin (Moesin-ezrin-radixin-like protein) (Neurofibromin-2) (Schwannomerlin) (Schwannomin)	MERL_HUMAN	4.67605	3.63883e-19	18.439
O14686	Histone-lysine N-methyltransferase 2D (Lysine N-methyltransferase 2D) (EC 2.1.1.364) (ALL1-related protein) (Myeloid/lymphoid or mixed-lineage leukemia protein 2)	KMT2D_HUMAN	4.67005	1.25157e-10	9.90254
Q6SPF0	Sterile alpha motif domain-containing protein 1 (SAM domain-containing protein 1) (Atherin)	SAMD1_HUMAN	4.66946	4.53547e-16	15.3434
P05387	60S acidic ribosomal protein P2 (Large ribosomal subunit protein P2) (Renal carcinoma antigen NY-REN-44)	RLA2_HUMAN	4.66732	8.82295e-16	15.0544
Q06190	Serine/threonine-protein phosphatase 2A regulatory subunit B'' subunit alpha (PP2A subunit B isoform PR72/PR130) (PP2A subunit B isoform R3 isoform) (PP2A subunit B isoforms B''-PR72/PR130) (PP2A subunit B isoforms B72/B130) (Serine/threonine-protein phosphatase 2A 72/130 kDa regulatory subunit B)	P2R3A_HUMAN	4.6634	5.16765e-12	11.2867
Q9NYL2	Mitogen-activated protein kinase kinase kinase 20 (EC 2.7.11.25) (Human cervical cancer suppressor gene 4 protein) (HCCS-4) (Leucine zipper- and sterile alpha motif-containing kinase) (MLK-like mitogen-activated protein triple kinase) (Mitogen-activated protein kinase kinase kinase MLT) (Mixed lineage kinase-related kinase) (MLK-related kinase) (MRK) (Sterile alpha motif- and leucine zipper-conta…	M3K20_HUMAN	4.65862	2.22293e-10	9.65307
Q12857	Nuclear factor 1 A-type (NF1-A) (Nuclear factor 1/A) (CCAAT-box-binding transcription factor) (CTF) (Nuclear factor I/A) (NF-I/A) (NFI-A) (TGGCA-binding protein)	NFIA_HUMAN	4.65857	2.04991e-17	16.6883
P52756	RNA-binding protein 5 (Protein G15) (Putative tumor suppressor LUCA15) (RNA-binding motif protein 5) (Renal carcinoma antigen NY-REN-9)	RBM5_HUMAN	4.64464	6.50263e-15	14.1869
Q14781	Chromobox protein homolog 2	CBX2_HUMAN	4.63809	3.36611e-16	15.4729
Q9P2D0	Inhibitor of Bruton tyrosine kinase (IBtk)	IBTK_HUMAN	4.62331	4.85089e-15	14.3142
Q9BW92	Threonine--tRNA ligase, mitochondrial (EC 6.1.1.3) (Threonyl-tRNA synthetase) (ThrRS) (Threonyl-tRNA synthetase-like 1)	SYTM_HUMAN	4.62185	3.89889e-17	16.4091
Q9UBT6	DNA polymerase kappa (EC 2.7.7.7) (DINB protein) (DINP)	POLK_HUMAN	4.61368	3.74332e-16	15.4267
Q5H9F3	BCL-6 corepressor-like protein 1 (BCoR-L1) (BCoR-like protein 1)	BCORL_HUMAN	4.61171	3.73379e-13	12.4279
Q8WUF5	RelA-associated inhibitor (Inhibitor of ASPP protein) (Protein iASPP) (NFkB-interacting protein 1) (PPP1R13B-like protein)	IASPP_HUMAN	4.59459	5.01235e-13	12.3
O95425	Supervillin (Archvillin) (p205/p250)	SVIL_HUMAN	4.58878	4.93106e-14	13.3071
Q9P2F8	Signal-induced proliferation-associated 1-like protein 2 (SIPA1-like protein 2)	SI1L2_HUMAN	4.58192	6.38725e-13	12.1947
Q7L804	Rab11 family-interacting protein 2 (Rab11-FIP2) (NRip11)	RFIP2_HUMAN	4.57774	6.67687e-10	9.17543
A4D1P6	WD repeat-containing protein 91	WDR91_HUMAN	4.56545	1.26058e-09	8.89943
Q5RL73	RNA-binding protein 48	RBM48_HUMAN	4.56266	2.25015e-16	15.6478
Q02086	Transcription factor Sp2	SP2_HUMAN	4.56141	5.32135e-13	12.274
O75376	Nuclear receptor corepressor 1 (N-CoR) (N-CoR1)	NCOR1_HUMAN	4.55248	4.86932e-09	8.31253
Q8IX12	Cell division cycle and apoptosis regulator protein 1 (Cell cycle and apoptosis regulatory protein 1) (CARP-1) (Death inducer with SAP domain)	CCAR1_HUMAN	4.54758	9.52418e-13	12.0212
Q9UJF2	Ras GTPase-activating protein nGAP (RAS protein activator-like 2)	NGAP_HUMAN	4.54676	5.11975e-15	14.2908
Q969V6	Myocardin-related transcription factor A (MRTF-A) (MKL/myocardin-like protein 1) (Megakaryoblastic leukemia 1 protein) (Megakaryocytic acute leukemia protein)	MRTFA_HUMAN	4.54312	2.66293e-13	12.5746
Q05397	Focal adhesion kinase 1 (FADK 1) (EC 2.7.10.2) (Focal adhesion kinase-related nonkinase) (FRNK) (Protein phosphatase 1 regulatory subunit 71) (PPP1R71) (Protein-tyrosine kinase 2) (p125FAK) (pp125FAK)	FAK1_HUMAN	4.54243	7.23663e-13	12.1405
Q8TBA6	Golgin subfamily A member 5 (Cell proliferation-inducing gene 31 protein) (Golgin-84) (Protein Ret-II) (RET-fused gene 5 protein)	GOGA5_HUMAN	4.53615	2.03616e-11	10.6912
Q96PU8	Protein quaking (Hqk) (HqkI)	QKI_HUMAN	4.53184	6.04023e-15	14.2189
Q04721	Neurogenic locus notch homolog protein 2 (Notch 2) (hN2) [Cleaved into: Notch 2 extracellular truncation (N2ECD); Notch 2 intracellular domain (N2ICD)]	NOTC2_HUMAN	4.53003	3.26862e-11	10.4856
Q12972	Nuclear inhibitor of protein phosphatase 1 (NIPP-1) (Protein phosphatase 1 regulatory inhibitor subunit 8) [Includes: Activator of RNA decay (EC 3.1.4.-) (ARD-1)]	PP1R8_HUMAN	4.52663	1.61714e-12	11.7913
Q7Z460	CLIP-associating protein 1 (Cytoplasmic linker-associated protein 1) (Multiple asters homolog 1) (Protein Orbit homolog 1) (hOrbit1)	CLAP1_HUMAN	4.52623	3.32052e-14	13.4788
Q6UUV9	CREB-regulated transcription coactivator 1 (Mucoepidermoid carcinoma translocated protein 1) (Transducer of regulated cAMP response element-binding protein 1) (TORC-1) (Transducer of CREB protein 1)	CRTC1_HUMAN	4.52372	1.11919e-12	11.9511
Q9P265	Disco-interacting protein 2 homolog B (DIP2 homolog B)	DIP2B_HUMAN	4.52248	7.76672e-09	8.10976
Q9BRK4	Leucine zipper putative tumor suppressor 2 (hLZTS2) (Protein LAPSER1)	LZTS2_HUMAN	4.51929	1.83719e-14	13.7358
Q9Y6Q9	Nuclear receptor coactivator 3 (NCoA-3) (EC 2.3.1.48) (ACTR) (Amplified in breast cancer 1 protein) (AIB-1) (CBP-interacting protein) (pCIP) (Class E basic helix-loop-helix protein 42) (bHLHe42) (Receptor-associated coactivator 3) (RAC-3) (Steroid receptor coactivator protein 3) (SRC-3) (Thyroid hormone receptor activator molecule 1) (TRAM-1)	NCOA3_HUMAN	4.51879	1.20328e-15	14.9196
O95785	Protein Wiz (Widely-interspaced zinc finger-containing protein) (Zinc finger protein 803)	WIZ_HUMAN	4.51714	3.16617e-12	11.4995
Q5T3I0	G patch domain-containing protein 4	GPTC4_HUMAN	4.51461	7.15043e-12	11.1457
O95486	Protein transport protein Sec24A (SEC24-related protein A)	SC24A_HUMAN	4.51133	4.63149e-05	4.33428
O43683	Mitotic checkpoint serine/threonine-protein kinase BUB1 (hBUB1) (EC 2.7.11.1) (BUB1A)	BUB1_HUMAN	4.50828	1.43148e-11	10.8442
Q9UGU0	Transcription factor 20 (TCF-20) (Nuclear factor SPBP) (Protein AR1) (Stromelysin-1 PDGF-responsive element-binding protein) (SPRE-binding protein)	TCF20_HUMAN	4.50807	5.92411e-09	8.22738
Q92890	Ubiquitin recognition factor in ER-associated degradation protein 1 (Ubiquitin fusion degradation protein 1) (UB fusion protein 1)	UFD1_HUMAN	4.50272	6.85365e-17	16.1641
Q03164	Histone-lysine N-methyltransferase 2A (Lysine N-methyltransferase 2A) (EC 2.1.1.364) (ALL-1) (CXXC-type zinc finger protein 7) (Cysteine methyltransferase KMT2A) (EC 2.1.1.-) (Myeloid/lymphoid or mixed-lineage leukemia) (Myeloid/lymphoid or mixed-lineage leukemia protein 1) (Trithorax-like protein) (Zinc finger protein HRX) [Cleaved into: MLL cleavage product N320 (N-terminal cleavage product of …	KMT2A_HUMAN	4.50115	1.1539e-07	6.93783
O14974	Protein phosphatase 1 regulatory subunit 12A (Myosin phosphatase-targeting subunit 1) (Myosin phosphatase target subunit 1) (Protein phosphatase myosin-binding subunit)	MYPT1_HUMAN	4.49576	6.08329e-10	9.21586
Q92618	Zinc finger protein 516	ZN516_HUMAN	4.49098	4.36363e-16	15.3602
Q6P0N0	Mis18-binding protein 1 (Kinetochore-associated protein KNL-2 homolog) (HsKNL-2) (P243)	M18BP_HUMAN	4.48257	2.37872e-10	9.62366
Q96BD5	PHD finger protein 21A (BHC80a) (BRAF35-HDAC complex protein BHC80)	PF21A_HUMAN	4.48056	3.84825e-11	10.4147
O14964	Hepatocyte growth factor-regulated tyrosine kinase substrate (Hrs) (Protein pp110)	HGS_HUMAN	4.48001	3.36356e-14	13.4732
Q6PGN9	Proline/serine-rich coiled-coil protein 1	PSRC1_HUMAN	4.4796	2.49865e-16	15.6023
Q9BTX1	Nucleoporin NDC1 (hNDC1) (Transmembrane protein 48)	NDC1_HUMAN	4.47494	2.33181e-13	12.6323
Q8IXT5	RNA-binding protein 12B (RNA-binding motif protein 12B)	RB12B_HUMAN	4.4727	1.65045e-08	7.7824
Q9Y6J9	TAF6-like RNA polymerase II p300/CBP-associated factor-associated factor 65 kDa subunit 6L (TAF6L) (PCAF-associated factor 65-alpha) (PAF65-alpha)	TAF6L_HUMAN	4.47218	1.95487e-11	10.7089
O60292	Signal-induced proliferation-associated 1-like protein 3 (SIPA1-like protein 3) (SPA-1-like protein 3)	SI1L3_HUMAN	4.45178	1.88039e-17	16.7258
Q96KM6	Zinc finger protein 512B	Z512B_HUMAN	4.45139	3.82766e-11	10.4171
Q9NQS7	Inner centromere protein	INCE_HUMAN	4.45051	5.67499e-13	12.246
Q9UKB3	DnaJ homolog subfamily C member 12 (J domain-containing protein 1)	DJC12_HUMAN	4.44818	2.09368e-12	11.6791
Q14651	Plastin-1 (Intestine-specific plastin) (I-plastin)	PLSI_HUMAN	4.44685	2.58727e-13	12.5872
Q7L5Y9	E3 ubiquitin-protein transferase MAEA (EC 2.3.2.27) (Cell proliferation-inducing gene 5 protein) (Erythroblast macrophage protein) (Human lung cancer oncogene 10 protein) (HLC-10) (Macrophage erythroblast attacher) (P44EMLP)	MAEA_HUMAN	4.44681	2.55932e-11	10.5919
Q9H8M2	Bromodomain-containing protein 9 (Rhabdomyosarcoma antigen MU-RMS-40.8)	BRD9_HUMAN	4.44342	2.63173e-18	17.5798
Q14004	Cyclin-dependent kinase 13 (EC 2.7.11.22) (EC 2.7.11.23) (CDC2-related protein kinase 5) (Cell division cycle 2-like protein kinase 5) (Cell division protein kinase 13) (hCDK13) (Cholinesterase-related cell division controller)	CDK13_HUMAN	4.43534	2.02631e-15	14.6933
P35998	26S proteasome regulatory subunit 7 (26S proteasome AAA-ATPase subunit RPT1) (Proteasome 26S subunit ATPase 2)	PRS7_HUMAN	4.43491	2.24078e-16	15.6496
Q86UU0	B-cell CLL/lymphoma 9-like protein (B-cell lymphoma 9-like protein) (BCL9-like protein) (Protein BCL9-2)	BCL9L_HUMAN	4.43086	1.51426e-11	10.8198
Q86UW6	NEDD4-binding protein 2 (N4BP2) (EC 3.-.-.-) (BCL-3-binding protein)	N4BP2_HUMAN	4.42661	2.16531e-16	15.6645
Q9NUP1	Biogenesis of lysosome-related organelles complex 1 subunit 4 (BLOC-1 subunit 4) (Protein cappuccino homolog)	BL1S4_HUMAN	4.41846	2.85485e-13	12.5444
Q92766	Ras-responsive element-binding protein 1 (RREB-1) (Finger protein in nuclear bodies) (Raf-responsive zinc finger protein LZ321) (Zinc finger motif enhancer-binding protein 1) (Zep-1)	RREB1_HUMAN	4.41283	2.57545e-06	5.58915
P50748	Kinetochore-associated protein 1 (Rough deal homolog) (HsROD) (Rod) (hRod)	KNTC1_HUMAN	4.40859	8.76074e-08	7.05746
O75528	Transcriptional adapter 3 (ADA3 homolog) (hADA3) (STAF54) (Transcriptional adapter 3-like) (ADA3-like protein)	TADA3_HUMAN	4.40515	9.33977e-13	12.0297
Q53SF7	Cordon-bleu protein-like 1	COBL1_HUMAN	4.4002	1.28457e-11	10.8912
Q08AD1	Calmodulin-regulated spectrin-associated protein 2 (Calmodulin-regulated spectrin-associated protein 1-like protein 1)	CAMP2_HUMAN	4.39312	2.58567e-13	12.5874
Q96D09	G-protein coupled receptor-associated sorting protein 2 (GASP-2)	GASP2_HUMAN	4.39223	5.02061e-08	7.29924
P25054	Adenomatous polyposis coli protein (Protein APC) (Deleted in polyposis 2.5)	APC_HUMAN	4.39087	2.02242e-11	10.6941
Q9Y263	Phospholipase A-2-activating protein (PLA2P) (PLAP)	PLAP_HUMAN	4.38787	5.1503e-11	10.2882
Q9Y4F5	Centrosomal protein of 170 kDa protein B (Centrosomal protein 170B) (Cep170B)	C170B_HUMAN	4.38192	1.98935e-14	13.7013
Q7L0Y3	tRNA methyltransferase 10 homolog C (HBV pre-S2 trans-regulated protein 2) (Mitochondrial ribonuclease P protein 1) (Mitochondrial RNase P protein 1) (RNA (guanine-9-)-methyltransferase domain-containing protein 1) (Renal carcinoma antigen NY-REN-49) (mRNA methyladenosine-N(1)-methyltransferase) (EC 2.1.1.-) (tRNA (adenine(9)-N(1))-methyltransferase) (EC 2.1.1.218) (tRNA (guanine(9)-N(1))-methylt…	TM10C_HUMAN	4.3818	5.94129e-17	16.2261
Q53GS7	mRNA export factor GLE1 (hGLE1) (GLE1 RNA export mediator) (GLE1-like protein) (Nucleoporin GLE1)	GLE1_HUMAN	4.38006	1.25456e-15	14.9015
O14523	Phospholipid transfer protein C2CD2L (C2 domain-containing protein 2-like) (C2CD2-like) (Transmembrane protein 24)	C2C2L_HUMAN	4.3794	2.6497e-14	13.5768
O75398	Deformed epidermal autoregulatory factor 1 homolog (Nuclear DEAF-1-related transcriptional regulator) (NUDR) (Suppressin) (Zinc finger MYND domain-containing protein 5)	DEAF1_HUMAN	4.37697	2.85574e-13	12.5443
Q9P1Y6	PHD and RING finger domain-containing protein 1	PHRF1_HUMAN	4.37235	1.51788e-19	18.8188
Q53HL2	Borealin (Cell division cycle-associated protein 8) (Dasra-B) (hDasra-B) (Pluripotent embryonic stem cell-related gene 3 protein)	BOREA_HUMAN	4.36669	4.38192e-12	11.3583
Q9P0L2	Serine/threonine-protein kinase MARK1 (EC 2.7.11.1) (EC 2.7.11.26) (MAP/microtubule affinity-regulating kinase 1) (PAR1 homolog c) (Par-1c) (Par1c)	MARK1_HUMAN	4.36204	2.20218e-13	12.6571
Q9BT25	HAUS augmin-like complex subunit 8 (HEC1/NDC80-interacting centrosome-associated protein 1) (Sarcoma antigen NY-SAR-48)	HAUS8_HUMAN	4.36155	5.6437e-12	11.2484
O94991	SLIT and NTRK-like protein 5 (Leucine-rich repeat-containing protein 11)	SLIK5_HUMAN	4.35819	4.88589e-12	11.3111
Q02241	Kinesin-like protein KIF23 (Kinesin-like protein 5) (Mitotic kinesin-like protein 1)	KIF23_HUMAN	4.3563	1.38159e-08	7.85962
Q9NXE8	Pre-mRNA-splicing factor CWC25 homolog (Coiled-coil domain-containing protein 49) (Spliceosome-associated protein homolog CWC25)	CWC25_HUMAN	4.3554	2.31676e-14	13.6351
Q02818	Nucleobindin-1 (CALNUC)	NUCB1_HUMAN	4.35386	3.61466e-14	13.4419
Q9H2Y7	Zinc finger protein 106 (Zfp-106) (Zinc finger protein 474)	ZN106_HUMAN	4.35035	3.72917e-13	12.4284
Q9H6D7	HAUS augmin-like complex subunit 4	HAUS4_HUMAN	4.34222	6.92656e-12	11.1595
Q15059	Bromodomain-containing protein 3 (RING3-like protein)	BRD3_HUMAN	4.32569	4.7378e-13	12.3244
Q96NB3	Zinc finger protein 830 (Coiled-coil domain-containing protein 16)	ZN830_HUMAN	4.32255	1.65083e-16	15.7823
Q9NTZ6	RNA-binding protein 12 (RNA-binding motif protein 12) (SH3/WW domain anchor protein in the nucleus) (SWAN)	RBM12_HUMAN	4.32032	4.9092e-11	10.309
O60826	Coiled-coil domain-containing protein 22	CCD22_HUMAN	4.30744	1.3171e-13	12.8804
P37275	Zinc finger E-box-binding homeobox 1 (NIL-2-A zinc finger protein) (Negative regulator of IL2) (Transcription factor 8) (TCF-8)	ZEB1_HUMAN	4.30225	3.42128e-15	14.4658
Q96C24	Synaptotagmin-like protein 4 (Exophilin-2) (Granuphilin)	SYTL4_HUMAN	4.29669	8.1421e-10	9.08926
Q8TEW0	Partitioning defective 3 homolog (PAR-3) (PARD-3) (Atypical PKC isotype-specific-interacting protein) (ASIP) (CTCL tumor antigen se2-5) (PAR3-alpha)	PARD3_HUMAN	4.28404	5.98043e-14	13.2233
Q96RK0	Protein capicua homolog	CIC_HUMAN	4.28161	6.46381e-11	10.1895
Q9H467	CUE domain-containing protein 2	CUED2_HUMAN	4.28103	1.43892e-14	13.842
Q96PV7	Protein FAM193B	F193B_HUMAN	4.27636	4.92566e-15	14.3075
O94874	E3 UFM1-protein ligase 1 (EC 2.3.2.-) (E3 UFM1-protein transferase 1) (Multiple alpha-helix protein located at ER) (Novel LZAP-binding protein) (Regulator of C53/LZAP and DDRGK1)	UFL1_HUMAN	4.26765	8.87254e-15	14.052
Q7Z6J0	E3 ubiquitin-protein ligase SH3RF1 (EC 2.3.2.27) (Plenty of SH3s) (Protein POSH) (RING finger protein 142) (RING-type E3 ubiquitin transferase SH3RF1) (SH3 domain-containing RING finger protein 1) (SH3 multiple domains protein 2)	SH3R1_HUMAN	4.26666	6.56843e-16	15.1825
Q01831	DNA repair protein complementing XP-C cells (Xeroderma pigmentosum group C-complementing protein) (p125)	XPC_HUMAN	4.25586	6.87837e-14	13.1625
Q8N3F8	MICAL-like protein 1 (Molecule interacting with Rab13) (MIRab13)	MILK1_HUMAN	4.2534	6.23161e-13	12.2054
Q9Y2H2	Phosphatidylinositide phosphatase SAC2 (EC 3.1.3.25) (Inositol polyphosphate 5-phosphatase F) (Sac domain-containing inositol phosphatase 2) (Sac domain-containing phosphoinositide 4-phosphatase 2) (hSAC2)	SAC2_HUMAN	4.24832	1.30667e-14	13.8838
Q6ZW49	PAX-interacting protein 1 (PAX transactivation activation domain-interacting protein)	PAXI1_HUMAN	4.24662	5.0811e-16	15.294
Q9HAU0	Pleckstrin homology domain-containing family A member 5 (PH domain-containing family A member 5) (Phosphoinositol 3-phosphate-binding protein 2) (PEPP-2)	PKHA5_HUMAN	4.23575	1.75862e-14	13.7548
Q96NX9	Dachshund homolog 2 (Dach2)	DACH2_HUMAN	4.23491	4.84158e-18	17.315
Q9HBD1	Roquin-2 (EC 2.3.2.27) (Membrane-associated nucleic acid-binding protein) (RING finger and CCCH-type zinc finger domain-containing protein 2) (RING finger protein 164) (RING-type E3 ubiquitin transferase Roquin-2)	RC3H2_HUMAN	4.23133	1.50731e-15	14.8218
Q15311	RalA-binding protein 1 (RalBP1) (76 kDa Ral-interacting protein) (Dinitrophenyl S-glutathione ATPase) (DNP-SG ATPase) (EC 7.6.2.2, EC 7.6.2.3) (Ral-interacting protein 1)	RBP1_HUMAN	4.22811	1.84627e-18	17.7337
Q96MF7	E3 SUMO-protein ligase NSE2 (EC 2.3.2.-) (E3 SUMO-protein transferase NSE2) (MMS21 homolog) (hMMS21) (Non-structural maintenance of chromosomes element 2 homolog) (Non-SMC element 2 homolog)	NSE2_HUMAN	4.22387	4.56849e-08	7.34023
O60318	Germinal-center associated nuclear protein (GANP) (EC 2.3.1.48) (80 kDa MCM3-associated protein) (MCM3 acetylating protein) (MCM3AP) (EC 2.3.1.-) (MCM3 acetyltransferase)	GANP_HUMAN	4.20337	7.2331e-12	11.1407
P19532	Transcription factor E3 (Class E basic helix-loop-helix protein 33) (bHLHe33)	TFE3_HUMAN	4.20062	2.2293e-15	14.6518
Q9HCK1	DBF4-type zinc finger-containing protein 2	ZDBF2_HUMAN	4.19638	2.831e-10	9.54806
O94913	Pre-mRNA cleavage complex 2 protein Pcf11 (Pre-mRNA cleavage complex II protein Pcf11)	PCF11_HUMAN	4.19269	7.05661e-14	13.1514
O75554	WW domain-binding protein 4 (WBP-4) (Formin-binding protein 21) (WW domain-containing-binding protein 4)	WBP4_HUMAN	4.18348	2.27671e-12	11.6427
Q9BYP7	Serine/threonine-protein kinase WNK3 (EC 2.7.11.1) (Protein kinase lysine-deficient 3) (Protein kinase with no lysine 3)	WNK3_HUMAN	4.17595	1.77304e-12	11.7513
Q6UUV7	CREB-regulated transcription coactivator 3 (Transducer of regulated cAMP response element-binding protein 3) (TORC-3) (Transducer of CREB protein 3)	CRTC3_HUMAN	4.17415	5.16638e-16	15.2868
Q96B97	SH3 domain-containing kinase-binding protein 1 (CD2-binding protein 3) (CD2BP3) (Cbl-interacting protein of 85 kDa) (Human Src family kinase-binding protein 1) (HSB-1)	SH3K1_HUMAN	4.16526	6.20358e-13	12.2074
O43166	Signal-induced proliferation-associated 1-like protein 1 (SIPA1-like protein 1) (High-risk human papilloma viruses E6 oncoproteins targeted protein 1) (E6-targeted protein 1)	SI1L1_HUMAN	4.1621	2.36265e-14	13.6266
Q9NYZ3	G2 and S phase-expressed protein 1 (GTSE-1) (Protein B99 homolog)	GTSE1_HUMAN	4.16119	1.66423e-10	9.77879
Q6P4R8	Nuclear factor related to kappa-B-binding protein (DNA-binding protein R kappa-B) (INO80 complex subunit G)	NFRKB_HUMAN	4.15673	6.47335e-11	10.1889
Q96F86	Enhancer of mRNA-decapping protein 3 (LSM16 homolog) (YjeF N-terminal domain-containing protein 2) (YjeF_N2) (hYjeF_N2) (YjeF domain-containing protein 1)	EDC3_HUMAN	4.14738	1.26169e-11	10.899
Q8N9Z2	Coiled-coil domain-containing protein 71L	CC71L_HUMAN	4.14553	1.13854e-13	12.9437
Q9UKJ3	G patch domain-containing protein 8	GPTC8_HUMAN	4.14366	2.33464e-09	8.63178
Q6KC79	Nipped-B-like protein (Delangin) (SCC2 homolog)	NIPBL_HUMAN	4.14357	1.0116e-06	5.99499
Q6ZRI6	Uncharacterized protein C15orf39	CO039_HUMAN	4.13931	1.25611e-12	11.901
Q5PRF9	Protein Smaug homolog 2 (Smaug 2) (hSmaug2) (Sterile alpha motif domain-containing protein 4B) (SAM domain-containing protein 4B)	SMAG2_HUMAN	4.13649	1.12431e-11	10.9491
Q15650	Activating signal cointegrator 1 (ASC-1) (Thyroid receptor-interacting protein 4) (TR-interacting protein 4) (TRIP-4)	TRIP4_HUMAN	4.13631	2.41211e-13	12.6176
Q9NW64	Pre-mRNA-splicing factor RBM22 (RNA-binding motif protein 22) (Zinc finger CCCH domain-containing protein 16)	RBM22_HUMAN	4.13571	6.58368e-14	13.1815
Q14671	Pumilio homolog 1 (HsPUM) (Pumilio-1)	PUM1_HUMAN	4.13273	1.21619e-14	13.915
Q9ULJ6	Zinc finger MIZ domain-containing protein 1 (PIAS-like protein Zimp10) (Retinoic acid-induced protein 17)	ZMIZ1_HUMAN	4.12941	2.23155e-13	12.6514
Q8NFD5	AT-rich interactive domain-containing protein 1B (ARID domain-containing protein 1B) (BRG1-associated factor 250b) (BAF250B) (BRG1-binding protein hELD/OSA1) (Osa homolog 2) (hOsa2) (p250R)	ARI1B_HUMAN	4.12755	7.05586e-12	11.1515
Q5T5Y3	Calmodulin-regulated spectrin-associated protein 1	CAMP1_HUMAN	4.12428	1.70944e-15	14.7671
O60828	Polyglutamine-binding protein 1 (PQBP-1) (38 kDa nuclear protein containing a WW domain) (Npw38) (Polyglutamine tract-binding protein 1)	PQBP1_HUMAN	4.12379	1.2155e-17	16.9152
Q9H0G5	Nuclear speckle splicing regulatory protein 1 (Coiled-coil domain-containing protein 55) (Nuclear speckle-related protein 70) (NSrp70)	NSRP1_HUMAN	4.11608	3.07103e-12	11.5127
Q6P1X5	Transcription initiation factor TFIID subunit 2 (150 kDa cofactor of initiator function) (RNA polymerase II TBP-associated factor subunit B) (TBP-associated factor 150 kDa) (Transcription initiation factor TFIID 150 kDa subunit) (TAF(II)150) (TAFII-150) (TAFII150)	TAF2_HUMAN	4.11525	1.12577e-13	12.9485
P78362	SRSF protein kinase 2 (EC 2.7.11.1) (SFRS protein kinase 2) (Serine/arginine-rich protein-specific kinase 2) (SR-protein-specific kinase 2) [Cleaved into: SRSF protein kinase 2 N-terminal; SRSF protein kinase 2 C-terminal]	SRPK2_HUMAN	4.11478	1.26177e-13	12.899
O15164	Transcription intermediary factor 1-alpha (TIF1-alpha) (EC 2.3.2.27) (E3 ubiquitin-protein ligase TRIM24) (RING finger protein 82) (RING-type E3 ubiquitin transferase TIF1-alpha) (Tripartite motif-containing protein 24)	TIF1A_HUMAN	4.1122	1.15274e-11	10.9383
Q5VV41	Rho guanine nucleotide exchange factor 16 (Ephexin-4)	ARHGG_HUMAN	4.11176	3.28288e-12	11.4837
Q9NQW6	Anillin	ANLN_HUMAN	4.10977	1.3159e-10	9.88078
Q9H6U6	BCAS3 microtubule associated cell migration factor (Breast carcinoma-amplified sequence 3) (GAOB1)	BCAS3_HUMAN	4.10655	4.61976e-05	4.33538
Q96RL1	BRCA1-A complex subunit RAP80 (Receptor-associated protein 80) (Retinoid X receptor-interacting protein 110) (Ubiquitin interaction motif-containing protein 1)	UIMC1_HUMAN	4.10487	2.60787e-11	10.5837
Q9H223	EH domain-containing protein 4 (Hepatocellular carcinoma-associated protein 10/11) (PAST homolog 4)	EHD4_HUMAN	4.10274	8.41053e-16	15.0752
Q68CZ6	HAUS augmin-like complex subunit 3	HAUS3_HUMAN	4.10192	3.52122e-14	13.4533
Q14562	ATP-dependent RNA helicase DHX8 (EC 3.6.4.13) (DEAH box protein 8) (RNA helicase HRH1)	DHX8_HUMAN	4.0957	2.22168e-13	12.6533
Q9NYV4	Cyclin-dependent kinase 12 (EC 2.7.11.22) (EC 2.7.11.23) (Cdc2-related kinase, arginine/serine-rich) (CrkRS) (Cell division cycle 2-related protein kinase 7) (CDC2-related protein kinase 7) (Cell division protein kinase 12) (hCDK12)	CDK12_HUMAN	4.09362	2.28517e-11	10.6411
Q9BRD0	BUD13 homolog	BUD13_HUMAN	4.0923	2.53956e-16	15.5952
Q8NI35	InaD-like protein (Inadl protein) (hINADL) (Channel-interacting PDZ domain-containing protein) (Pals1-associated tight junction protein) (Protein associated to tight junctions)	INADL_HUMAN	4.08728	4.45916e-10	9.35075
Q9UKD1	Glucocorticoid modulatory element-binding protein 2 (GMEB-2) (DNA-binding protein p79PIF) (Parvovirus initiation factor p79) (PIF p79)	GMEB2_HUMAN	4.08343	9.22214e-11	10.0352
Q9Y5B6	PAX3- and PAX7-binding protein 1 (GC-rich sequence DNA-binding factor 1)	PAXB1_HUMAN	4.07963	1.63661e-13	12.7861
Q9HCE5	N6-adenosine-methyltransferase non-catalytic subunit (Methyltransferase-like protein 14) (hMETTL14)	MET14_HUMAN	4.07403	6.19157e-09	8.2082
P50548	ETS domain-containing transcription factor ERF (Ets2 repressor factor) (PE-2)	ERF_HUMAN	4.07091	1.93274e-14	13.7138
Q9NS73	MAP3K12-binding inhibitory protein 1 (MAPK upstream kinase-binding inhibitory protein) (MUK-binding inhibitory protein)	MBIP1_HUMAN	4.06757	3.87375e-13	12.4119
Q2KHR3	Glutamine and serine-rich protein 1	QSER1_HUMAN	4.06685	9.6656e-15	14.0148
Q5TCQ9	Membrane-associated guanylate kinase, WW and PDZ domain-containing protein 3 (Membrane-associated guanylate kinase inverted 3) (MAGI-3)	MAGI3_HUMAN	4.06309	1.4604e-12	11.8355
Q9BXP5	Serrate RNA effector molecule homolog (Arsenite-resistance protein 2)	SRRT_HUMAN	4.05589	5.77364e-10	9.23855
O94906	Pre-mRNA-processing factor 6 (Androgen receptor N-terminal domain-transactivating protein 1) (ANT-1) (PRP6 homolog) (U5 snRNP-associated 102 kDa protein) (U5-102 kDa protein)	PRP6_HUMAN	4.05186	7.08655e-14	13.1496
P13804	Electron transfer flavoprotein subunit alpha, mitochondrial (Alpha-ETF)	ETFA_HUMAN	4.04901	5.6566e-15	14.2474
Q9H0B6	Kinesin light chain 2 (KLC 2)	KLC2_HUMAN	4.04556	1.75426e-11	10.7559
Q13905	Rap guanine nucleotide exchange factor 1 (CRK SH3-binding GNRP) (Guanine nucleotide-releasing factor 2) (Protein C3G)	RPGF1_HUMAN	4.04175	9.94435e-13	12.0024
Q14978	Nucleolar and coiled-body phosphoprotein 1 (140 kDa nucleolar phosphoprotein) (Nopp140) (Hepatitis C virus NS5A-transactivated protein 13) (HCV NS5A-transactivated protein 13) (Nucleolar 130 kDa protein) (Nucleolar phosphoprotein p130)	NOLC1_HUMAN	4.04097	7.90706e-09	8.10198
Q9GZR7	ATP-dependent RNA helicase DDX24 (EC 3.6.4.13) (DEAD box protein 24)	DDX24_HUMAN	4.04039	2.75455e-11	10.5599
Q9BSJ5	Uncharacterized protein C17orf80 (Cell migration-inducing gene 3 protein) (Human lung cancer oncogene 8 protein) (HLC-8)	CQ080_HUMAN	4.03701	6.45428e-14	13.1902
Q01804	OTU domain-containing protein 4 (EC 3.4.19.12) (HIV-1-induced protein HIN-1)	OTUD4_HUMAN	4.03579	9.0886e-10	9.0415
Q9NSV4	Protein diaphanous homolog 3 (Diaphanous-related formin-3) (DRF3) (MDia2)	DIAP3_HUMAN	4.03399	1.45945e-12	11.8358
Q8NCF5	NFATC2-interacting protein (45 kDa NF-AT-interacting protein) (45 kDa NFAT-interacting protein) (Nuclear factor of activated T-cells, cytoplasmic 2-interacting protein)	NF2IP_HUMAN	4.03277	2.20653e-15	14.6563
Q5JSZ5	Protein PRRC2B (HLA-B-associated transcript 2-like 1) (Proline-rich coiled-coil protein 2B)	PRC2B_HUMAN	4.03071	1.62616e-10	9.78884
P61129	Zinc finger CCCH domain-containing protein 6	ZC3H6_HUMAN	4.02836	1.2106e-10	9.917
Q6PJT7	Zinc finger CCCH domain-containing protein 14 (Mammalian suppressor of tau pathology-2) (MSUT-2) (Renal carcinoma antigen NY-REN-37)	ZC3HE_HUMAN	4.0259	1.07708e-09	8.96775
Q8WUQ7	Cactin (Renal carcinoma antigen NY-REN-24)	CATIN_HUMAN	4.02204	4.57442e-07	6.33966
Q96JQ2	Calmin (Calponin-like transmembrane domain protein)	CLMN_HUMAN	4.01309	2.04371e-08	7.68958
Q7KZI7	Serine/threonine-protein kinase MARK2 (EC 2.7.11.1) (EC 2.7.11.26) (ELKL motif kinase 1) (EMK-1) (MAP/microtubule affinity-regulating kinase 2) (PAR1 homolog) (PAR1 homolog b) (Par-1b) (Par1b)	MARK2_HUMAN	4.00993	1.07245e-11	10.9696
Q8IX15	Homeobox and leucine zipper protein Homez (Homeodomain leucine zipper-containing factor)	HOMEZ_HUMAN	4.00327	2.36372e-10	9.6264
Q9H4A3	Serine/threonine-protein kinase WNK1 (EC 2.7.11.1) (Erythrocyte 65 kDa protein) (p65) (Kinase deficient protein) (Protein kinase lysine-deficient 1) (Protein kinase with no lysine 1) (hWNK1)	WNK1_HUMAN	4.00222	9.73374e-08	7.01172
Q9UJX2	Cell division cycle protein 23 homolog (Anaphase-promoting complex subunit 8) (APC8) (Cyclosome subunit 8)	CDC23_HUMAN	4.00074	5.06617e-08	7.29532
Q9NZM3	Intersectin-2 (SH3 domain-containing protein 1B) (SH3P18) (SH3P18-like WASP-associated protein)	ITSN2_HUMAN	3.99948	1.80005e-12	11.7447
Q8ND83	SLAIN motif-containing protein 1	SLAI1_HUMAN	3.99915	1.40136e-12	11.8534
Q9NPF5	DNA methyltransferase 1-associated protein 1 (DNMAP1) (DNMT1-associated protein 1)	DMAP1_HUMAN	3.99878	2.05701e-13	12.6868
O75122	CLIP-associating protein 2 (Cytoplasmic linker-associated protein 2) (Protein Orbit homolog 2) (hOrbit2)	CLAP2_HUMAN	3.99859	3.10577e-16	15.5078
Q9NYJ8	TGF-beta-activated kinase 1 and MAP3K7-binding protein 2 (Mitogen-activated protein kinase kinase kinase 7-interacting protein 2) (TAK1-binding protein 2) (TAB-2) (TGF-beta-activated kinase 1-binding protein 2)	TAB2_HUMAN	3.99787	6.34656e-09	8.19746
O96013	Serine/threonine-protein kinase PAK 4 (EC 2.7.11.1) (p21-activated kinase 4) (PAK-4)	PAK4_HUMAN	3.99364	2.77834e-12	11.5562
P61604	10 kDa heat shock protein, mitochondrial (Hsp10) (10 kDa chaperonin) (Chaperonin 10) (CPN10) (Early-pregnancy factor) (EPF)	CH10_HUMAN	3.99139	6.15881e-14	13.2105
Q9NSE4	Isoleucine--tRNA ligase, mitochondrial (EC 6.1.1.5) (Isoleucyl-tRNA synthetase) (IleRS)	SYIM_HUMAN	3.99023	2.1713e-17	16.6633
Q9H8G2	Caspase activity and apoptosis inhibitor 1 (Conserved anti-apoptotic protein) (CAAP)	CAAP1_HUMAN	3.98936	2.4219e-15	14.6158
Q5VWQ0	Lysine-specific demethylase 9 (KDM9) (EC 1.14.11.-) (Round spermatid basic protein 1)	RSBN1_HUMAN	3.98269	6.24272e-13	12.2046
Q9UHB7	AF4/FMR2 family member 4 (ALL1-fused gene from chromosome 5q31 protein) (Protein AF-5q31) (Major CDK9 elongation factor-associated protein)	AFF4_HUMAN	3.98262	2.48662e-08	7.60439
Q86UP3	Zinc finger homeobox protein 4 (Zinc finger homeodomain protein 4) (ZFH-4)	ZFHX4_HUMAN	3.97819	1.57901e-15	14.8016
O75420	GRB10-interacting GYF protein 1 (PERQ amino acid-rich with GYF domain-containing protein 1)	GGYF1_HUMAN	3.97749	4.74158e-12	11.3241
Q86V15	Zinc finger protein castor homolog 1 (Castor-related protein) (Putative survival-related protein) (Zinc finger protein 693)	CASZ1_HUMAN	3.97663	4.67314e-14	13.3304
Q96GA3	Protein LTV1 homolog	LTV1_HUMAN	3.97191	1.20456e-07	6.91917
O75362	Zinc finger protein 217	ZN217_HUMAN	3.96287	1.82504e-12	11.7387
Q9BYW2	Histone-lysine N-methyltransferase SETD2 (EC 2.1.1.359) (HIF-1) (Huntingtin yeast partner B) (Huntingtin-interacting protein 1) (HIP-1) (Huntingtin-interacting protein B) (Lysine N-methyltransferase 3A) (Protein-lysine N-methyltransferase SETD2) (EC 2.1.1.-) (SET domain-containing protein 2) (hSET2) (p231HBP)	SETD2_HUMAN	3.96029	8.65943e-12	11.0625
Q9P0U3	Sentrin-specific protease 1 (EC 3.4.22.-) (Sentrin/SUMO-specific protease SENP1)	SENP1_HUMAN	3.95992	3.1851e-15	14.4969
Q8WXI9	Transcriptional repressor p66-beta (GATA zinc finger domain-containing protein 2B) (p66/p68)	P66B_HUMAN	3.95712	9.20255e-14	13.0361
Q14687	Genetic suppressor element 1	GSE1_HUMAN	3.95384	3.57699e-15	14.4465
Q7Z3K3	Pogo transposable element with ZNF domain (Suppressor of hairy wing homolog 5) (Zinc finger protein 280E) (Zinc finger protein 635)	POGZ_HUMAN	3.95269	1.78962e-12	11.7472
Q8NDV7	Trinucleotide repeat-containing gene 6A protein (CAG repeat protein 26) (EMSY interactor protein) (GW182 autoantigen) (Protein GW1) (Glycine-tryptophan protein of 182 kDa)	TNR6A_HUMAN	3.94731	4.96642e-10	9.30396
Q12968	Nuclear factor of activated T-cells, cytoplasmic 3 (NF-ATc3) (NFATc3) (NFATx) (T-cell transcription factor NFAT4) (NF-AT4) (NF-AT4c)	NFAC3_HUMAN	3.94699	1.14724e-09	8.94035
Q8N5A5	Zinc finger CCCH-type with G patch domain-containing protein (G patch domain-containing protein 6) (Zinc finger CCCH domain-containing protein 9) (Zinc finger and G patch domain-containing protein)	ZGPAT_HUMAN	3.93877	1.05447e-10	9.97697
P78364	Polyhomeotic-like protein 1 (hPH1) (Early development regulatory protein 1)	PHC1_HUMAN	3.93577	3.81742e-16	15.4182
Q9HC52	Chromobox protein homolog 8 (Polycomb 3 homolog) (Pc3) (hPc3) (Rectachrome 1)	CBX8_HUMAN	3.931	8.92132e-11	10.0496
Q96LB3	Intraflagellar transport protein 74 homolog (Capillary morphogenesis gene 1 protein) (CMG-1) (Coiled-coil domain-containing protein 2)	IFT74_HUMAN	3.92859	6.16583e-10	9.21001
Q6NZY4	Zinc finger CCHC domain-containing protein 8 (TRAMP-like complex RNA-binding factor ZCCHC8)	ZCHC8_HUMAN	3.91781	7.25186e-11	10.1396
Q04724	Transducin-like enhancer protein 1 (E(Sp1) homolog) (Enhancer of split groucho-like protein 1) (ESG1)	TLE1_HUMAN	3.91725	7.26626e-11	10.1387
O00418	Eukaryotic elongation factor 2 kinase (eEF-2 kinase) (eEF-2K) (EC 2.7.11.20) (Calcium/calmodulin-dependent eukaryotic elongation factor 2 kinase)	EF2K_HUMAN	3.91607	1.07293e-15	14.9694
P85037	Forkhead box protein K1 (Myocyte nuclear factor) (MNF)	FOXK1_HUMAN	3.91574	6.19903e-12	11.2077
Q96ME1	F-box/LRR-repeat protein 18 (F-box and leucine-rich repeat protein 18)	FXL18_HUMAN	3.91266	9.52165e-16	15.0213
P32519	ETS-related transcription factor Elf-1 (E74-like factor 1)	ELF1_HUMAN	3.91159	1.94181e-12	11.7118
O15014	Zinc finger protein 609	ZN609_HUMAN	3.9074	5.28587e-12	11.2769
O43852	Calumenin (Crocalbin) (IEF SSP 9302)	CALU_HUMAN	3.90359	5.11868e-15	14.2908
O95376	E3 ubiquitin-protein ligase ARIH2 (ARI-2) (Protein ariadne-2 homolog) (EC 2.3.2.31) (RING-type E3 ubiquitin transferase ARIH2) (Triad1 protein)	ARI2_HUMAN	3.90125	8.17272e-13	12.0876
O15056	Synaptojanin-2 (EC 3.1.3.36) (Synaptic inositol 1,4,5-trisphosphate 5-phosphatase 2)	SYNJ2_HUMAN	3.89848	1.99278e-12	11.7005
Q92609	TBC1 domain family member 5	TBCD5_HUMAN	3.89627	3.17899e-13	12.4977
Q9BX40	Protein LSM14 homolog B (RNA-associated protein 55B) (hRAP55B)	LS14B_HUMAN	3.89547	1.72373e-09	8.76353
Q8TEP8	Centrosomal protein of 192 kDa (Cep192) (Cep192/SPD-2)	CE192_HUMAN	3.89494	2.31213e-12	11.636
Q6W2J9	BCL-6 corepressor (BCoR)	BCOR_HUMAN	3.89193	4.8744e-16	15.3121
Q8WVB6	Chromosome transmission fidelity protein 18 homolog (hCTF18) (CHL12)	CTF18_HUMAN	3.89191	1.72161e-09	8.76406
Q9BW85	Splicing factor YJU2 (Coiled-coil domain-containing protein 94)	YJU2_HUMAN	3.88711	2.28577e-13	12.641
Q92541	RNA polymerase-associated protein RTF1 homolog	RTF1_HUMAN	3.88527	3.83977e-12	11.4157
Q92620	Pre-mRNA-splicing factor ATP-dependent RNA helicase PRP16 (EC 3.6.4.13) (ATP-dependent RNA helicase DHX38) (DEAH box protein 38)	PRP16_HUMAN	3.88514	1.60214e-08	7.7953
Q96PK6	RNA-binding protein 14 (Paraspeckle protein 2) (PSP2) (RNA-binding motif protein 14) (RRM-containing coactivator activator/modulator) (Synaptotagmin-interacting protein) (SYT-interacting protein)	RBM14_HUMAN	3.88439	2.02054e-10	9.69453
Q6PML9	Zinc transporter 9 (ZnT-9) (Human embryonic lung protein) (HuEL) (Solute carrier family 30 member 9)	ZNT9_HUMAN	3.88206	1.45367e-13	12.8375
Q86SQ0	Pleckstrin homology-like domain family B member 2 (Protein LL5-beta)	PHLB2_HUMAN	3.87773	2.4701e-16	15.6073
Q8TAT6	Nuclear protein localization protein 4 homolog (Protein NPL4)	NPL4_HUMAN	3.87443	4.62633e-13	12.3348
Q96N67	Dedicator of cytokinesis protein 7	DOCK7_HUMAN	3.87245	2.99757e-10	9.52323
Q9H7E2	Tudor domain-containing protein 3	TDRD3_HUMAN	3.87067	2.42905e-09	8.61456
O14497	AT-rich interactive domain-containing protein 1A (ARID domain-containing protein 1A) (B120) (BRG1-associated factor 250) (BAF250) (BRG1-associated factor 250a) (BAF250A) (Osa homolog 1) (hOSA1) (SWI-like protein) (SWI/SNF complex protein p270) (SWI/SNF-related, matrix-associated, actin-dependent regulator of chromatin subfamily F member 1) (hELD)	ARI1A_HUMAN	3.87024	3.29888e-11	10.4816
Q9NP61	ADP-ribosylation factor GTPase-activating protein 3 (ARF GAP 3)	ARFG3_HUMAN	3.86979	1.17456e-09	8.93013
O95104	SR-related and CTD-associated factor 4 (CTD-binding SR-like protein RA4) (Splicing factor, arginine/serine-rich 15)	SFR15_HUMAN	3.86941	3.29096e-12	11.4827
P27448	MAP/microtubule affinity-regulating kinase 3 (EC 2.7.11.1) (C-TAK1) (cTAK1) (Cdc25C-associated protein kinase 1) (ELKL motif kinase 2) (EMK-2) (Protein kinase STK10) (Ser/Thr protein kinase PAR-1) (Par-1a) (Serine/threonine-protein kinase p78)	MARK3_HUMAN	3.86766	4.70343e-14	13.3276
Q9Y5B0	RNA polymerase II subunit A C-terminal domain phosphatase (EC 3.1.3.16) (TFIIF-associating CTD phosphatase)	CTDP1_HUMAN	3.86497	1.37523e-15	14.8616
O60716	Catenin delta-1 (Cadherin-associated Src substrate) (CAS) (p120 catenin) (p120(ctn)) (p120(cas))	CTND1_HUMAN	3.86366	3.98829e-15	14.3992
Q9H4L5	Oxysterol-binding protein-related protein 3 (ORP-3) (OSBP-related protein 3)	OSBL3_HUMAN	3.86319	3.26482e-13	12.4861
Q969X6	U3 small nucleolar RNA-associated protein 4 homolog (Cirhin) (UTP4 small subunit processome component)	UTP4_HUMAN	3.85891	3.89072e-09	8.40997
Q9H0L4	Cleavage stimulation factor subunit 2 tau variant (CF-1 64 kDa subunit tau variant) (Cleavage stimulation factor 64 kDa subunit tau variant) (CSTF 64 kDa subunit tau variant) (TauCstF-64)	CSTFT_HUMAN	3.85832	2.02743e-08	7.69305
Q76I76	Protein phosphatase Slingshot homolog 2 (EC 3.1.3.16) (EC 3.1.3.48) (SSH-like protein 2) (SSH-2L) (hSSH-2L)	SSH2_HUMAN	3.85829	8.15346e-13	12.0887
O60333	Kinesin-like protein KIF1B (Klp)	KIF1B_HUMAN	3.85744	1.08956e-11	10.9627
O60825	6-phosphofructo-2-kinase/fructose-2,6-bisphosphatase 2 (6PF-2-K/Fru-2,6-P2ase 2) (PFK/FBPase 2) (6PF-2-K/Fru-2,6-P2ase heart-type isozyme) [Includes: 6-phosphofructo-2-kinase (EC 2.7.1.105); Fructose-2,6-bisphosphatase (EC 3.1.3.46)]	F262_HUMAN	3.85686	1.44301e-10	9.84073
Q12929	Epidermal growth factor receptor kinase substrate 8	EPS8_HUMAN	3.85638	3.0528e-10	9.5153
Q6F5E8	Capping protein, Arp2/3 and myosin-I linker protein 2 (Capping protein regulator and myosin 1 linker 2) (F-actin-uncapping protein RLTPR) (Leucine-rich repeat-containing protein 16C) (RGD, leucine-rich repeat, tropomodulin and proline-rich-containing protein)	CARL2_HUMAN	3.85366	5.06301e-13	12.2956
Q9UN86	Ras GTPase-activating protein-binding protein 2 (G3BP-2) (GAP SH3 domain-binding protein 2)	G3BP2_HUMAN	3.85255	7.64631e-14	13.1165
Q8N5I9	NOP protein chaperone 1	CL045_HUMAN	3.8405	1.16559e-11	10.9335
O43314	Inositol hexakisphosphate and diphosphoinositol-pentakisphosphate kinase 2 (EC 2.7.4.24) (Diphosphoinositol pentakisphosphate kinase 2) (Histidine acid phosphatase domain-containing protein 1) (InsP6 and PP-IP5 kinase 2) (VIP1 homolog 2) (hsVIP2)	VIP2_HUMAN	3.83686	6.976e-10	9.15639
Q9NWB7	Intraflagellar transport protein 57 homolog (Dermal papilla-derived protein 8) (Estrogen-related receptor beta-like protein 1) (HIP1-interacting protein) (MHS4R2)	IFT57_HUMAN	3.83235	1.63044e-09	8.78769
Q9UPN9	E3 ubiquitin-protein ligase TRIM33 (EC 2.3.2.27) (Ectodermin homolog) (RET-fused gene 7 protein) (Protein Rfg7) (RING-type E3 ubiquitin transferase TRIM33) (Transcription intermediary factor 1-gamma) (TIF1-gamma) (Tripartite motif-containing protein 33)	TRI33_HUMAN	3.83224	1.15643e-11	10.9369
P51587	Breast cancer type 2 susceptibility protein (Fanconi anemia group D1 protein)	BRCA2_HUMAN	3.83198	3.44668e-12	11.4626
Q16637	Survival motor neuron protein (Component of gems 1) (Gemin-1)	SMN_HUMAN	3.83098	1.09064e-09	8.96232
O60884	DnaJ homolog subfamily A member 2 (Cell cycle progression restoration gene 3 protein) (Dnj3) (Dj3) (HIRA-interacting protein 4) (Renal carcinoma antigen NY-REN-14)	DNJA2_HUMAN	3.82994	3.76854e-11	10.4238
P78332	RNA-binding protein 6 (Lung cancer antigen NY-LU-12) (Protein G16) (RNA-binding motif protein 6) (RNA-binding protein DEF-3)	RBM6_HUMAN	3.82843	4.76927e-08	7.32155
P52306	Rap1 GTPase-GDP dissociation stimulator 1 (Exchange factor smgGDS) (SMG GDS protein) (SMG P21 stimulatory GDP/GTP exchange protein)	GDS1_HUMAN	3.82589	5.48524e-08	7.2608
Q9Y2H6	Fibronectin type-III domain-containing protein 3A (Human gene expressed in odontoblasts)	FND3A_HUMAN	3.81992	7.6441e-11	10.1167
P17480	Nucleolar transcription factor 1 (Autoantigen NOR-90) (Upstream-binding factor 1) (UBF-1)	UBF1_HUMAN	3.81623	1.06955e-12	11.9708
Q9P270	SLAIN motif-containing protein 2	SLAI2_HUMAN	3.81595	3.80082e-08	7.42012
P36543	V-type proton ATPase subunit E 1 (V-ATPase subunit E 1) (V-ATPase 31 kDa subunit) (p31) (Vacuolar proton pump subunit E 1)	VATE1_HUMAN	3.81589	2.81843e-16	15.55
Q8WVM8	Sec1 family domain-containing protein 1 (SLY1 homolog) (Sly1p) (Syntaxin-binding protein 1-like 2)	SCFD1_HUMAN	3.81273	4.44231e-14	13.3524
Q9NZC9	SWI/SNF-related matrix-associated actin-dependent regulator of chromatin subfamily A-like protein 1 (EC 3.6.4.-) (HepA-related protein) (hHARP) (Sucrose nonfermenting protein 2-like 1)	SMAL1_HUMAN	3.80962	3.60017e-14	13.4437
Q12872	Splicing factor, suppressor of white-apricot homolog (Splicing factor, arginine/serine-rich 8) (Suppressor of white apricot protein homolog)	SFSWA_HUMAN	3.80825	3.37846e-11	10.4713
Q9Y3R0	Glutamate receptor-interacting protein 1 (GRIP-1)	GRIP1_HUMAN	3.80776	1.20253e-12	11.9199
P52948	Nuclear pore complex protein Nup98-Nup96 (EC 3.4.21.-) [Cleaved into: Nuclear pore complex protein Nup98 (98 kDa nucleoporin) (Nucleoporin Nup98) (Nup98); Nuclear pore complex protein Nup96 (96 kDa nucleoporin) (Nucleoporin Nup96) (Nup96)]	NUP98_HUMAN	3.8059	1.92327e-11	10.716
Q9BYJ9	YTH domain-containing family protein 1 (DF1) (Dermatomyositis associated with cancer putative autoantigen 1) (DACA-1)	YTHD1_HUMAN	3.80398	1.31535e-12	11.881
Q86VQ1	Glucocorticoid-induced transcript 1 protein	GLCI1_HUMAN	3.80347	1.52752e-13	12.816
Q8IVD9	NudC domain-containing protein 3	NUDC3_HUMAN	3.80101	1.29212e-12	11.8887
Q92665	28S ribosomal protein S31, mitochondrial (MRP-S31) (S31mt) (Imogen 38) (Mitochondrial small ribosomal subunit protein mS31)	RT31_HUMAN	3.80071	5.18685e-14	13.2851
Q9Y3Q8	TSC22 domain family protein 4 (TSC22-related-inducible leucine zipper protein 2) (Tsc-22-like protein THG-1)	T22D4_HUMAN	3.80051	3.12763e-13	12.5048
P50552	Vasodilator-stimulated phosphoprotein (VASP)	VASP_HUMAN	3.80039	6.65279e-07	6.177
Q86U44	N6-adenosine-methyltransferase catalytic subunit (EC 2.1.1.348) (Methyltransferase-like protein 3) (hMETTL3) (N6-adenosine-methyltransferase 70 kDa subunit) (MT-A70)	MTA70_HUMAN	3.79925	3.64772e-13	12.438
Q9P215	Pogo transposable element with KRAB domain	POGK_HUMAN	3.7981	3.18069e-12	11.4975
Q9ULE6	Paladin	PALD_HUMAN	3.7937	2.39662e-12	11.6204
Q9Y4W6	AFG3-like protein 2 (EC 3.4.24.-) (Paraplegin-like protein)	AFG32_HUMAN	3.78749	9.77438e-18	17.0099
Q6NTE8	MRN complex-interacting protein (MRN-interacting protein)	MRNIP_HUMAN	3.78732	4.23158e-12	11.3735
Q49MG5	Microtubule-associated protein 9 (Aster-associated protein)	MAP9_HUMAN	3.78441	6.72877e-15	14.1721
O43805	Microtubule nucleation factor SSNA1 (Nuclear autoantigen of 14 kDa) (Sjoegren syndrome nuclear autoantigen 1)	SSNA1_HUMAN	3.78024	2.66913e-10	9.57363
Q9H0D6	5'-3' exoribonuclease 2 (EC 3.1.13.-) (DHM1-like protein) (DHP protein)	XRN2_HUMAN	3.77971	3.22182e-13	12.4919
O15541	E3 ubiquitin-protein ligase RNF113A (EC 2.3.2.27) (Cwc24 homolog) (RING finger protein 113A) (Zinc finger protein 183)	R113A_HUMAN	3.77831	1.47566e-13	12.831
Q9H9E3	Conserved oligomeric Golgi complex subunit 4 (COG complex subunit 4) (Component of oligomeric Golgi complex 4)	COG4_HUMAN	3.7774	5.54372e-12	11.2562
Q8IY67	Ribonucleoprotein PTB-binding 1 (Protein raver-1)	RAVR1_HUMAN	3.77439	3.22065e-16	15.4921
Q7Z333	Probable helicase senataxin (EC 3.6.4.-) (Amyotrophic lateral sclerosis 4 protein) (SEN1 homolog) (Senataxin)	SETX_HUMAN	3.76925	2.41257e-13	12.6175
P61221	ATP-binding cassette sub-family E member 1 (2'-5'-oligoadenylate-binding protein) (HuHP68) (RNase L inhibitor) (Ribonuclease 4 inhibitor) (RNS4I)	ABCE1_HUMAN	3.769	1.43283e-16	15.8438
Q9UJX5	Anaphase-promoting complex subunit 4 (APC4) (Cyclosome subunit 4)	APC4_HUMAN	3.76631	1.53889e-12	11.8128
P32322	Pyrroline-5-carboxylate reductase 1, mitochondrial (P5C reductase 1) (P5CR 1) (EC 1.5.1.2)	P5CR1_HUMAN	3.76534	1.61117e-14	13.7929
Q9C0J8	pre-mRNA 3' end processing protein WDR33 (WD repeat-containing protein 33) (WD repeat-containing protein of 146 kDa)	WDR33_HUMAN	3.75979	2.75923e-15	14.5592
Q9UQB8	Brain-specific angiogenesis inhibitor 1-associated protein 2 (BAI-associated protein 2) (BAI1-associated protein 2) (Protein BAP2) (Fas ligand-associated factor 3) (FLAF3) (Insulin receptor substrate p53/p58) (IRS-58) (IRSp53/58) (Insulin receptor substrate protein of 53 kDa) (IRSp53) (Insulin receptor substrate p53)	BAIP2_HUMAN	3.75834	4.09394e-11	10.3879
Q8N3X1	Formin-binding protein 4 (Formin-binding protein 30)	FNBP4_HUMAN	3.75559	7.51303e-12	11.1242
Q8NEY8	Periphilin-1 (CDC7 expression repressor) (CR) (Gastric cancer antigen Ga50)	PPHLN_HUMAN	3.75534	9.18218e-10	9.03705
Q9P2D1	Chromodomain-helicase-DNA-binding protein 7 (CHD-7) (EC 3.6.4.12) (ATP-dependent helicase CHD7)	CHD7_HUMAN	3.75481	1.94629e-10	9.71079
P49366	Deoxyhypusine synthase (DHS) (EC 2.5.1.46)	DHYS_HUMAN	3.75268	8.31922e-11	10.0799
Q9NVN8	Guanine nucleotide-binding protein-like 3-like protein	GNL3L_HUMAN	3.75138	1.88984e-12	11.7236
Q92613	Protein Jade-3 (Jade family PHD finger protein 3) (PHD finger protein 16)	JADE3_HUMAN	3.75017	4.96128e-14	13.3044
Q13613	Myotubularin-related protein 1 (Phosphatidylinositol-3,5-bisphosphate 3-phosphatase) (EC 3.1.3.95) (Phosphatidylinositol-3-phosphate phosphatase) (EC 3.1.3.64)	MTMR1_HUMAN	3.74933	3.19313e-13	12.4958
O75143	Autophagy-related protein 13	ATG13_HUMAN	3.74572	9.2416e-12	11.0343
Q96I25	Splicing factor 45 (45 kDa-splicing factor) (RNA-binding motif protein 17)	SPF45_HUMAN	3.74336	2.22331e-10	9.653
O60315	Zinc finger E-box-binding homeobox 2 (Smad-interacting protein 1) (SMADIP1) (Zinc finger homeobox protein 1b)	ZEB2_HUMAN	3.73872	6.22855e-16	15.2056
Q17RS7	Flap endonuclease GEN homolog 1 (EC 3.1.-.-)	GEN_HUMAN	3.73775	6.54969e-09	8.18378
Q1ED39	Lysine-rich nucleolar protein 1 (Protein FAM191A) (Testis-specific gene 118 protein)	KNOP1_HUMAN	3.7332	5.8872e-14	13.2301
Q9HC62	Sentrin-specific protease 2 (EC 3.4.22.-) (Axam2) (SMT3-specific isopeptidase 2) (Smt3ip2) (Sentrin/SUMO-specific protease SENP2)	SENP2_HUMAN	3.7321	3.39194e-09	8.46955
Q00013	55 kDa erythrocyte membrane protein (p55) (Membrane protein, palmitoylated 1)	EM55_HUMAN	3.7308	7.37888e-13	12.132
Q96PY6	Serine/threonine-protein kinase Nek1 (EC 2.7.11.1) (Never in mitosis A-related kinase 1) (NimA-related protein kinase 1) (Renal carcinoma antigen NY-REN-55)	NEK1_HUMAN	3.72822	6.78591e-08	7.16839
Q8WUB8	PHD finger protein 10 (BRG1-associated factor 45a) (BAF45a) (XAP135)	PHF10_HUMAN	3.72669	8.3928e-10	9.07609
Q15025	TNFAIP3-interacting protein 1 (A20-binding inhibitor of NF-kappa-B activation 1) (ABIN-1) (HIV-1 Nef-interacting protein) (Nef-associated factor 1) (Naf1) (Nip40-1) (Virion-associated nuclear shuttling protein) (VAN) (hVAN)	TNIP1_HUMAN	3.7225	8.80197e-09	8.05542
Q6P996	Pyridoxal-dependent decarboxylase domain-containing protein 1 (EC 4.1.1.-)	PDXD1_HUMAN	3.72114	5.39015e-12	11.2684
Q5VSL9	Striatin-interacting protein 1 (Protein FAM40A)	STRP1_HUMAN	3.70921	6.58932e-09	8.18116
Q9H869	YY1-associated protein 1 (Hepatocellular carcinoma susceptibility protein) (Hepatocellular carcinoma-associated protein 2)	YYAP1_HUMAN	3.70901	1.56538e-12	11.8054
O15357	Phosphatidylinositol 3,4,5-trisphosphate 5-phosphatase 2 (EC 3.1.3.86) (Inositol polyphosphate phosphatase-like protein 1) (INPPL-1) (Protein 51C) (SH2 domain-containing inositol 5'-phosphatase 2) (SH2 domain-containing inositol phosphatase 2) (SHIP-2)	SHIP2_HUMAN	3.70782	1.42437e-10	9.84638
Q6P3W7	SCY1-like protein 2 (Coated vesicle-associated kinase of 104 kDa)	SCYL2_HUMAN	3.7072	1.13391e-11	10.9454
O95229	ZW10 interactor (ZW10-interacting protein 1) (Zwint-1)	ZWINT_HUMAN	3.70536	3.24895e-09	8.48826
P04150	Glucocorticoid receptor (GR) (Nuclear receptor subfamily 3 group C member 1)	GCR_HUMAN	3.70218	2.28406e-13	12.6413
Q8TF74	WAS/WASL-interacting protein family member 2 (WASP-interacting protein-related protein) (WIP- and CR16-homologous protein) (WIP-related protein)	WIPF2_HUMAN	3.69875	5.70606e-11	10.2437
Q86WR7	Proline and serine-rich protein 2	PRSR2_HUMAN	3.6976	2.21505e-09	8.65462
P24941	Cyclin-dependent kinase 2 (EC 2.7.11.22) (Cell division protein kinase 2) (p33 protein kinase)	CDK2_HUMAN	3.6974	1.06497e-15	14.9727
Q5HYK7	SH3 domain-containing protein 19 (ADAM-binding protein Eve-1) (EEN-binding protein) (EBP)	SH319_HUMAN	3.69562	1.41424e-11	10.8495
Q00587	Cdc42 effector protein 1 (Binder of Rho GTPases 5) (Serum protein MSE55)	BORG5_HUMAN	3.69518	9.90592e-15	14.0041
Q4VCS5	Angiomotin	AMOT_HUMAN	3.69499	1.29928e-14	13.8863
P17980	26S proteasome regulatory subunit 6A (26S proteasome AAA-ATPase subunit RPT5) (Proteasome 26S subunit ATPase 3) (Proteasome subunit P50) (Tat-binding protein 1) (TBP-1)	PRS6A_HUMAN	3.69385	6.65995e-14	13.1765
Q15058	Kinesin-like protein KIF14	KIF14_HUMAN	3.69318	1.24288e-08	7.90557
O60231	Pre-mRNA-splicing factor ATP-dependent RNA helicase DHX16 (EC 3.6.4.13) (ATP-dependent RNA helicase #3) (DEAH-box protein 16)	DHX16_HUMAN	3.69025	3.4702e-12	11.4596
Q6P1R3	Myb/SANT-like DNA-binding domain-containing protein 2	MSD2_HUMAN	3.6808	6.32471e-11	10.199
O43639	Cytoplasmic protein NCK2 (Growth factor receptor-bound protein 4) (NCK adaptor protein 2) (Nck-2) (SH2/SH3 adaptor protein NCK-beta)	NCK2_HUMAN	3.68031	1.33382e-06	5.8749
Q9UKE5	TRAF2 and NCK-interacting protein kinase (EC 2.7.11.1)	TNIK_HUMAN	3.67842	2.18336e-08	7.66087
Q9UNE7	E3 ubiquitin-protein ligase CHIP (EC 2.3.2.27) (Antigen NY-CO-7) (CLL-associated antigen KW-8) (Carboxy terminus of Hsp70-interacting protein) (RING-type E3 ubiquitin transferase CHIP) (STIP1 homology and U box-containing protein 1)	CHIP_HUMAN	3.6752	9.31996e-09	8.03059
Q68DK7	Male-specific lethal 1 homolog (MSL-1) (Male-specific lethal 1-like 1) (MSL1-like 1) (Male-specific lethal-1 homolog 1)	MSL1_HUMAN	3.67357	7.96568e-13	12.0988
Q14691	DNA replication complex GINS protein PSF1 (GINS complex subunit 1)	PSF1_HUMAN	3.67212	9.68735e-09	8.0138
P42694	Probable helicase with zinc finger domain (EC 3.6.4.-) (Down-regulated in human cancers protein)	HELZ_HUMAN	3.66506	3.58551e-10	9.44545
Q9BWT3	Poly(A) polymerase gamma (PAP-gamma) (EC 2.7.7.19) (Neo-poly(A) polymerase) (Neo-PAP) (Polynucleotide adenylyltransferase gamma) (SRP RNA 3'-adenylating enzyme) (Signal recognition particle RNA-adenylating enzyme) (SRP RNA-adenylating enzyme)	PAPOG_HUMAN	3.66329	8.87869e-08	7.05165
Q8IVF2	Protein AHNAK2	AHNK2_HUMAN	3.66281	3.26764e-07	6.48577
Q8N5U6	RING finger protein 10	RNF10_HUMAN	3.66231	5.32179e-13	12.2739
O00750	Phosphatidylinositol 4-phosphate 3-kinase C2 domain-containing subunit beta (PI3K-C2-beta) (PtdIns-3-kinase C2 subunit beta) (EC 2.7.1.137) (EC 2.7.1.154) (C2-PI3K) (Phosphoinositide 3-kinase-C2-beta)	P3C2B_HUMAN	3.66146	1.95235e-08	7.70944
Q9BZV1	UBX domain-containing protein 6 (UBX domain-containing protein 1)	UBXN6_HUMAN	3.65976	3.23041e-12	11.4907
Q6PD74	Alpha- and gamma-adaptin-binding protein p34	AAGAB_HUMAN	3.65884	3.71662e-11	10.4299
O94992	Protein HEXIM1 (Cardiac lineage protein 1) (Estrogen down-regulated gene 1 protein) (Hexamethylene bis-acetamide-inducible protein 1) (Menage a quatre protein 1)	HEXI1_HUMAN	3.65397	2.40952e-08	7.61807
Q96EA4	Protein Spindly (hSpindly) (Arsenite-related gene 1 protein) (Coiled-coil domain-containing protein 99) (Rhabdomyosarcoma antigen MU-RMS-40.4A) (Spindle apparatus coiled-coil domain-containing protein 1)	SPDLY_HUMAN	3.65141	1.2422e-13	12.9058
Q86X53	Glutamate-rich protein 1	ERIC1_HUMAN	3.645	6.76935e-09	8.16945
Q99590	Protein SCAF11 (CTD-associated SR protein 11) (Renal carcinoma antigen NY-REN-40) (SC35-interacting protein 1) (SR-related and CTD-associated factor 11) (SRSF2-interacting protein) (Serine/arginine-rich splicing factor 2-interacting protein) (Splicing factor, arginine/serine-rich 2-interacting protein) (Splicing regulatory protein 129) (SRrp129)	SCAFB_HUMAN	3.6444	1.38885e-11	10.8573
Q96T17	MAP7 domain-containing protein 2	MA7D2_HUMAN	3.64397	6.18753e-10	9.20848
O76031	ATP-dependent Clp protease ATP-binding subunit clpX-like, mitochondrial	CLPX_HUMAN	3.64201	1.61477e-15	14.7919
P46779	60S ribosomal protein L28 (Large ribosomal subunit protein eL28)	RL28_HUMAN	3.6419	1.3635e-17	16.8653
Q9Y5K5	Ubiquitin carboxyl-terminal hydrolase isozyme L5 (UCH-L5) (EC 3.4.19.12) (Ubiquitin C-terminal hydrolase UCH37) (Ubiquitin thioesterase L5)	UCHL5_HUMAN	3.63919	4.86362e-08	7.31304
Q7RTP6	[F-actin]-monooxygenase MICAL3 (EC 1.14.13.225) (Molecule interacting with CasL protein 3) (MICAL-3)	MICA3_HUMAN	3.63682	9.22938e-13	12.0348
Q9H0E3	Histone deacetylase complex subunit SAP130 (130 kDa Sin3-associated polypeptide) (Sin3-associated polypeptide p130)	SP130_HUMAN	3.63294	1.01891e-13	12.9919
Q9NRZ9	Lymphoid-specific helicase (EC 3.6.4.-) (Proliferation-associated SNF2-like protein) (SWI/SNF2-related matrix-associated actin-dependent regulator of chromatin subfamily A member 6)	HELLS_HUMAN	3.63222	1.46488e-11	10.8342
Q14527	Helicase-like transcription factor (EC 2.3.2.27) (EC 3.6.4.-) (DNA-binding protein/plasminogen activator inhibitor 1 regulator) (HIP116) (RING finger protein 80) (RING-type E3 ubiquitin transferase HLTF) (SWI/SNF-related matrix-associated actin-dependent regulator of chromatin subfamily A member 3) (Sucrose nonfermenting protein 2-like 3)	HLTF_HUMAN	3.62714	1.61626e-12	11.7915
O43660	Pleiotropic regulator 1	PLRG1_HUMAN	3.62246	2.73249e-10	9.56344
P14314	Glucosidase 2 subunit beta (80K-H protein) (Glucosidase II subunit beta) (Protein kinase C substrate 60.1 kDa protein heavy chain) (PKCSH)	GLU2B_HUMAN	3.62058	1.82605e-13	12.7385
Q99700	Ataxin-2 (Spinocerebellar ataxia type 2 protein) (Trinucleotide repeat-containing gene 13 protein)	ATX2_HUMAN	3.62042	3.27318e-11	10.485
Q53F19	Nuclear cap-binding protein subunit 3 (Protein ELG)	NCBP3_HUMAN	3.61872	1.81636e-13	12.7408
Q8TEQ0	Sorting nexin-29 (RUN domain-containing protein 2A)	SNX29_HUMAN	3.61488	5.90957e-11	10.2284
Q9UHI6	Probable ATP-dependent RNA helicase DDX20 (EC 3.6.1.15) (EC 3.6.4.13) (Component of gems 3) (DEAD box protein 20) (DEAD box protein DP 103) (Gemin-3)	DDX20_HUMAN	3.61449	3.17938e-12	11.4977
Q92804	TATA-binding protein-associated factor 2N (68 kDa TATA-binding protein-associated factor) (TAF(II)68) (TAFII68) (RNA-binding protein 56)	RBP56_HUMAN	3.61434	2.19731e-10	9.65811
Q8N9T8	Protein KRI1 homolog	KRI1_HUMAN	3.60917	1.41763e-07	6.84844
Q8IWI9	MAX gene-associated protein (MAX dimerization protein 5)	MGAP_HUMAN	3.60716	5.26665e-10	9.27847
Q6WKZ4	Rab11 family-interacting protein 1 (Rab11-FIP1) (Rab-coupling protein)	RFIP1_HUMAN	3.60598	6.58118e-14	13.1817
Q8NFU5	Inositol polyphosphate multikinase (EC 2.7.1.140) (EC 2.7.1.151) (EC 2.7.1.153) (Inositol 1,3,4,6-tetrakisphosphate 5-kinase)	IPMK_HUMAN	3.60296	9.38923e-12	11.0274
Q9NQS1	Cell death regulator Aven	AVEN_HUMAN	3.6028	4.4032e-16	15.3562
P41229	Lysine-specific demethylase 5C (EC 1.14.11.67) (Histone demethylase JARID1C) (Jumonji/ARID domain-containing protein 1C) (Protein SmcX) (Protein Xe169) ([histone H3]-trimethyl-L-lysine(4) demethylase 5C)	KDM5C_HUMAN	3.60205	1.60769e-10	9.7938
Q8IZ21	Phosphatase and actin regulator 4	PHAR4_HUMAN	3.6016	1.0398e-08	7.98305
Q14686	Nuclear receptor coactivator 6 (Activating signal cointegrator 2) (ASC-2) (Amplified in breast cancer protein 3) (Cancer-amplified transcriptional coactivator ASC-2) (Nuclear receptor coactivator RAP250) (NRC RAP250) (Nuclear receptor-activating protein, 250 kDa) (Peroxisome proliferator-activated receptor-interacting protein) (PPAR-interacting protein) (PRIP) (Thyroid hormone receptor-binding pr…	NCOA6_HUMAN	3.59971	5.96833e-12	11.2241
Q6NXE6	Armadillo repeat-containing protein 6	ARMC6_HUMAN	3.5965	1.71525e-13	12.7657
Q86TB9	Protein PAT1 homolog 1 (PAT1-like protein 1) (Protein PAT1 homolog b) (Pat1b) (hPat1b)	PATL1_HUMAN	3.59594	4.14225e-08	7.38276
Q8IW35	Centrosomal protein of 97 kDa (Cep97) (Leucine-rich repeat and IQ domain-containing protein 2)	CEP97_HUMAN	3.59547	1.62146e-11	10.7901
Q9Y679	Lipid droplet-regulating VLDL assembly factor AUP1 (Ancient ubiquitous protein 1)	AUP1_HUMAN	3.59434	1.84244e-12	11.7346
Q13123	Protein Red (Cytokine IK) (IK factor) (Protein RER)	RED_HUMAN	3.59086	3.13249e-12	11.5041
Q9BX66	Sorbin and SH3 domain-containing protein 1 (Ponsin) (SH3 domain protein 5) (SH3P12) (c-Cbl-associated protein) (CAP)	SRBS1_HUMAN	3.59051	1.09163e-09	8.96193
Q8IWZ3	Ankyrin repeat and KH domain-containing protein 1 (HIV-1 Vpr-binding ankyrin repeat protein) (Multiple ankyrin repeats single KH domain) (hMASK)	ANKH1_HUMAN	3.58857	1.47021e-15	14.8326
P57678	Gem-associated protein 4 (Gemin-4) (Component of gems 4) (p97)	GEMI4_HUMAN	3.58775	2.80125e-10	9.55265
Q92499	ATP-dependent RNA helicase DDX1 (EC 3.6.4.13) (DEAD box protein 1) (DEAD box protein retinoblastoma) (DBP-RB)	DDX1_HUMAN	3.58442	1.537e-12	11.8133
Q9ULH1	Arf-GAP with SH3 domain, ANK repeat and PH domain-containing protein 1 (130 kDa phosphatidylinositol 4,5-bisphosphate-dependent ARF1 GTPase-activating protein) (ADP-ribosylation factor-directed GTPase-activating protein 1) (ARF GTPase-activating protein 1) (Development and differentiation-enhancing factor 1) (DEF-1) (Differentiation-enhancing factor 1) (PIP2-dependent ARF1 GAP)	ASAP1_HUMAN	3.58056	1.69346e-14	13.7712
Q96EY5	Multivesicular body subunit 12A (CIN85/CD2AP family-binding protein) (ESCRT-I complex subunit MVB12A) (Protein FAM125A)	MB12A_HUMAN	3.56983	2.39957e-12	11.6199
P58004	Sestrin-2 (EC 1.11.1.-) (Hypoxia-induced gene)	SESN2_HUMAN	3.5691	7.58154e-16	15.1202
P22681	E3 ubiquitin-protein ligase CBL (EC 2.3.2.27) (Casitas B-lineage lymphoma proto-oncogene) (Proto-oncogene c-Cbl) (RING finger protein 55) (RING-type E3 ubiquitin transferase CBL) (Signal transduction protein CBL)	CBL_HUMAN	3.56551	2.11756e-14	13.6742
P21675	Transcription initiation factor TFIID subunit 1 (EC 2.3.1.48) (EC 2.7.11.1) (Cell cycle gene 1 protein) (TBP-associated factor 250 kDa) (p250) (Transcription initiation factor TFIID 250 kDa subunit) (TAF(II)250) (TAFII-250) (TAFII250)	TAF1_HUMAN	3.56481	8.90998e-10	9.05012
Q9BUK6	Protein misato homolog 1	MSTO1_HUMAN	3.56086	1.01266e-12	11.9945
Q92585	Mastermind-like protein 1 (Mam-1)	MAML1_HUMAN	3.55885	9.29986e-13	12.0315
Q93075	Putative deoxyribonuclease TATDN2 (EC 3.1.21.-)	TATD2_HUMAN	3.55732	7.45325e-09	8.12765
P33981	Dual specificity protein kinase TTK (EC 2.7.12.1) (Phosphotyrosine picked threonine-protein kinase) (PYT)	TTK_HUMAN	3.55007	3.70968e-16	15.4307
Q86V48	Leucine zipper protein 1	LUZP1_HUMAN	3.5499	2.14536e-10	9.6685
Q5TC82	Roquin-1 (Roquin) (EC 2.3.2.27) (RING finger and C3H zinc finger protein 1) (RING finger and CCCH-type zinc finger domain-containing protein 1) (RING finger protein 198)	RC3H1_HUMAN	3.54705	7.6979e-13	12.1136
Q86YP4	Transcriptional repressor p66-alpha (Hp66alpha) (GATA zinc finger domain-containing protein 2A)	P66A_HUMAN	3.54555	1.94408e-14	13.7113
Q09472	Histone acetyltransferase p300 (p300 HAT) (EC 2.3.1.48) (E1A-associated protein p300) (Histone butyryltransferase p300) (EC 2.3.1.-) (Histone crotonyltransferase p300) (EC 2.3.1.-) (Protein 2-hydroxyisobutyryltransferase p300) (EC 2.3.1.-) (Protein lactyltransferas p300) (EC 2.3.1.-) (Protein propionyltransferase p300) (EC 2.3.1.-)	EP300_HUMAN	3.5449	5.12324e-12	11.2905
Q7Z589	BRCA2-interacting transcriptional repressor EMSY	EMSY_HUMAN	3.54418	9.82572e-09	8.00764
P78318	Immunoglobulin-binding protein 1 (B-cell signal transduction molecule alpha 4) (Protein alpha-4) (CD79a-binding protein 1) (Protein phosphatase 2/4/6 regulatory subunit) (Renal carcinoma antigen NY-REN-16)	IGBP1_HUMAN	3.5419	1.05075e-13	12.9785
P57740	Nuclear pore complex protein Nup107 (107 kDa nucleoporin) (Nucleoporin Nup107)	NU107_HUMAN	3.54081	8.61935e-08	7.06453
Q9ULU4	Protein kinase C-binding protein 1 (Cutaneous T-cell lymphoma-associated antigen se14-3) (CTCL-associated antigen se14-3) (Rack7) (Zinc finger MYND domain-containing protein 8)	PKCB1_HUMAN	3.54031	1.74538e-08	7.75811
Q8N6H7	ADP-ribosylation factor GTPase-activating protein 2 (ARF GAP 2) (GTPase-activating protein ZNF289) (Zinc finger protein 289)	ARFG2_HUMAN	3.53899	6.52378e-09	8.1855
Q96EB6	NAD-dependent protein deacetylase sirtuin-1 (hSIRT1) (EC 2.3.1.286) (NAD-dependent protein deacylase sirtuin-1) (EC 2.3.1.-) (Regulatory protein SIR2 homolog 1) (SIR2-like protein 1) (hSIR2) [Cleaved into: SirtT1 75 kDa fragment (75SirT1)]	SIR1_HUMAN	3.53847	3.44684e-10	9.46258
A1L020	RNA-binding protein MEX3A (RING finger and KH domain-containing protein 4)	MEX3A_HUMAN	3.53699	4.10756e-14	13.3864
Q15428	Splicing factor 3A subunit 2 (SF3a66) (Spliceosome-associated protein 62) (SAP 62)	SF3A2_HUMAN	3.5368	1.24542e-15	14.9047
P28749	Retinoblastoma-like protein 1 (107 kDa retinoblastoma-associated protein) (p107) (pRb1)	RBL1_HUMAN	3.53641	1.09409e-10	9.96095
Q92540	Nonsense-mediated mRNA decay factor SMG7 (SMG-7 homolog) (hSMG-7)	SMG7_HUMAN	3.53631	4.68909e-11	10.3289
Q96F24	Nuclear receptor-binding factor 2 (NRBF-2) (Comodulator of PPAR and RXR)	NRBF2_HUMAN	3.53274	1.67721e-09	8.77541
Q13480	GRB2-associated-binding protein 1 (GRB2-associated binder 1) (Growth factor receptor bound protein 2-associated protein 1)	GAB1_HUMAN	3.53265	4.53606e-08	7.34332
P48382	DNA-binding protein RFX5 (Regulatory factor X 5)	RFX5_HUMAN	3.53247	1.22227e-10	9.91283
Q7Z401	C-myc promoter-binding protein (DENN domain-containing protein 4A)	MYCPP_HUMAN	3.52916	0.000218294	3.66096
P04637	Cellular tumor antigen p53 (Antigen NY-CO-13) (Phosphoprotein p53) (Tumor suppressor p53)	P53_HUMAN	3.52893	1.31462e-10	9.8812
P49711	Transcriptional repressor CTCF (11-zinc finger protein) (CCCTC-binding factor) (CTCFL paralog)	CTCF_HUMAN	3.52807	6.80314e-10	9.16729
Q9UKX7	Nuclear pore complex protein Nup50 (50 kDa nucleoporin) (Nuclear pore-associated protein 60 kDa-like) (Nucleoporin Nup50)	NUP50_HUMAN	3.52607	3.31484e-16	15.4795
Q96JM7	Lethal(3)malignant brain tumor-like protein 3 (H-l(3)mbt-like protein 3) (L(3)mbt-like protein 3) (L3mbt-like 3) (MBT-1)	LMBL3_HUMAN	3.52202	1.29813e-07	6.88668
Q15054	DNA polymerase delta subunit 3 (DNA polymerase delta subunit C) (DNA polymerase delta subunit p66) (DNA polymerase delta subunit p68)	DPOD3_HUMAN	3.52199	3.27539e-11	10.4847
O43524	Forkhead box protein O3 (AF6q21 protein) (Forkhead in rhabdomyosarcoma-like 1)	FOXO3_HUMAN	3.51893	1.13449e-08	7.9452
Q9ULV3	Cip1-interacting zinc finger protein (CDKN1A-interacting zinc finger protein 1) (Nuclear protein NP94) (Zinc finger protein 356)	CIZ1_HUMAN	3.51853	3.93093e-11	10.4055
Q8IUD2	ELKS/Rab6-interacting/CAST family member 1 (ERC-1) (Rab6-interacting protein 2)	RB6I2_HUMAN	3.51809	2.68422e-11	10.5712
O75970	Multiple PDZ domain protein (Multi-PDZ domain protein 1)	MPDZ_HUMAN	3.51792	3.2829e-10	9.48374
P23193	Transcription elongation factor A protein 1 (Transcription elongation factor S-II protein 1) (Transcription elongation factor TFIIS.o)	TCEA1_HUMAN	3.51779	3.04116e-13	12.517
Q9Y2K7	Lysine-specific demethylase 2A (EC 1.14.11.27) (CXXC-type zinc finger protein 8) (F-box and leucine-rich repeat protein 11) (F-box protein FBL7) (F-box protein Lilina) (F-box/LRR-repeat protein 11) (JmjC domain-containing histone demethylation protein 1A) ([Histone-H3]-lysine-36 demethylase 1A)	KDM2A_HUMAN	3.51298	6.38444e-13	12.1949
P80303	Nucleobindin-2 (DNA-binding protein NEFA) (Epididymis secretory protein Li 109) (Gastric cancer antigen Zg4) (Prepronesfatin) [Cleaved into: Nesfatin-1]	NUCB2_HUMAN	3.51148	1.09757e-09	8.95957
Q9Y3E5	Peptidyl-tRNA hydrolase 2, mitochondrial (PTH 2) (EC 3.1.1.29) (Bcl-2 inhibitor of transcription 1)	PTH2_HUMAN	3.51121	4.20327e-17	16.3764
Q9HCE1	Helicase MOV-10 (EC 3.6.4.13) (Armitage homolog) (Moloney leukemia virus 10 protein)	MOV10_HUMAN	3.51104	4.82078e-08	7.31688
Q9UBW7	Zinc finger MYM-type protein 2 (Fused in myeloproliferative disorders protein) (Rearranged in atypical myeloproliferative disorder protein) (Zinc finger protein 198)	ZMYM2_HUMAN	3.50802	2.8801e-11	10.5406
O15511	Actin-related protein 2/3 complex subunit 5 (Arp2/3 complex 16 kDa subunit) (p16-ARC)	ARPC5_HUMAN	3.50438	7.37891e-12	11.132
Q9UPN6	SR-related and CTD-associated factor 8 (CDC5L complex-associated protein 7) (RNA-binding motif protein 16)	SCAF8_HUMAN	3.5043	5.46417e-10	9.26248
Q6ZRV2	Protein FAM83H	FA83H_HUMAN	3.50289	1.873e-13	12.7275
Q5VT52	Regulation of nuclear pre-mRNA domain-containing protein 2	RPRD2_HUMAN	3.50003	1.08646e-17	16.964
P48634	Protein PRRC2A (HLA-B-associated transcript 2) (Large proline-rich protein BAT2) (Proline-rich and coiled-coil-containing protein 2A) (Protein G2)	PRC2A_HUMAN	3.49821	4.82815e-17	16.3162
Q5T481	RNA-binding protein 20 (RNA-binding motif protein 20)	RBM20_HUMAN	3.49372	2.48568e-14	13.6046
Q96S38	Ribosomal protein S6 kinase delta-1 (S6K-delta-1) (EC 2.7.11.1) (52 kDa ribosomal protein S6 kinase) (Ribosomal S6 kinase-like protein with two PSK domains 118 kDa protein) (SPHK1-binding protein)	KS6C1_HUMAN	3.49206	9.4131e-11	10.0263
O00268	Transcription initiation factor TFIID subunit 4 (RNA polymerase II TBP-associated factor subunit C) (TBP-associated factor 4) (Transcription initiation factor TFIID 130 kDa subunit) (TAF(II)130) (TAFII-130) (TAFII130) (Transcription initiation factor TFIID 135 kDa subunit) (TAF(II)135) (TAFII-135) (TAFII135)	TAF4_HUMAN	3.49144	6.70303e-06	5.17373
O43933	Peroxisome biogenesis factor 1 (Peroxin-1) (Peroxisome biogenesis disorder protein 1)	PEX1_HUMAN	3.49128	3.3665e-09	8.47282
Q9H582	Zinc finger protein 644 (Zinc finger motif enhancer-binding protein 2) (Zep-2)	ZN644_HUMAN	3.48278	3.75108e-08	7.42584
Q969G3	SWI/SNF-related matrix-associated actin-dependent regulator of chromatin subfamily E member 1 (BRG1-associated factor 57) (BAF57)	SMCE1_HUMAN	3.48249	7.35365e-12	11.1335
Q9P2N5	RNA-binding protein 27 (RNA-binding motif protein 27)	RBM27_HUMAN	3.4824	2.69702e-11	10.5691
Q96KQ4	Apoptosis-stimulating of p53 protein 1 (Protein phosphatase 1 regulatory subunit 13B)	ASPP1_HUMAN	3.4815	7.47914e-13	12.1261
P0CAP2	DNA-directed RNA polymerase II subunit GRINL1A (DNA-directed RNA polymerase II subunit M) (Glutamate receptor-like protein 1A)	GRL1A_HUMAN	3.4807	1.01161e-11	10.995
Q9BXF6	Rab11 family-interacting protein 5 (Rab11-FIP5) (Gamma-SNAP-associated factor 1) (Gaf-1) (Phosphoprotein pp75) (Rab11-interacting protein Rip11)	RFIP5_HUMAN	3.47934	8.50391e-12	11.0704
Q9BUJ2	Heterogeneous nuclear ribonucleoprotein U-like protein 1 (Adenovirus early region 1B-associated protein 5) (E1B-55 kDa-associated protein 5) (E1B-AP5)	HNRL1_HUMAN	3.47884	8.11079e-11	10.0909
Q9NQC7	Ubiquitin carboxyl-terminal hydrolase CYLD (EC 3.4.19.12) (Deubiquitinating enzyme CYLD) (Ubiquitin thioesterase CYLD) (Ubiquitin-specific-processing protease CYLD)	CYLD_HUMAN	3.47789	1.20337e-10	9.9196
Q4KMP7	TBC1 domain family member 10B (Rab27A-GAP-beta)	TB10B_HUMAN	3.47445	1.1203e-09	8.95067
Q8NCD3	Holliday junction recognition protein (14-3-3-associated AKT substrate) (Fetal liver-expressing gene 1 protein) (Up-regulated in lung cancer 9)	HJURP_HUMAN	3.46764	4.80018e-12	11.3187
Q9BVW5	TIMELESS-interacting protein	TIPIN_HUMAN	3.46711	2.45624e-09	8.60973
Q9BU76	Multiple myeloma tumor-associated protein 2 (hMMTAG2)	MMTA2_HUMAN	3.46392	2.8933e-08	7.53861
O75179	Ankyrin repeat domain-containing protein 17 (Gene trap ankyrin repeat protein) (Serologically defined breast cancer antigen NY-BR-16)	ANR17_HUMAN	3.46194	1.49981e-14	13.824
Q9NSI2	Ribosome biogenesis protein SLX9 homolog	F207A_HUMAN	3.46117	2.85413e-14	13.5445
Q9UKM9	RNA-binding protein Raly (Autoantigen p542) (Heterogeneous nuclear ribonucleoprotein C-like 2) (hnRNP core protein C-like 2) (hnRNP associated with lethal yellow protein homolog)	RALY_HUMAN	3.46094	7.19313e-12	11.1431
Q96AE4	Far upstream element-binding protein 1 (FBP) (FUSE-binding protein 1) (DNA helicase V) (hDH V)	FUBP1_HUMAN	3.46057	9.31082e-15	14.031
Q9BWU0	Kanadaptin (Human lung cancer oncogene 3 protein) (HLC-3) (Kidney anion exchanger adapter protein) (Solute carrier family 4 anion exchanger member 1 adapter protein)	NADAP_HUMAN	3.45784	6.2146e-10	9.20659
Q0JRZ9	F-BAR domain only protein 2	FCHO2_HUMAN	3.45339	1.87908e-11	10.7261
O94776	Metastasis-associated protein MTA2 (Metastasis-associated 1-like 1) (MTA1-L1 protein) (p53 target protein in deacetylase complex)	MTA2_HUMAN	3.44767	1.31322e-11	10.8817
Q9NUQ6	SPATS2-like protein (DNA polymerase-transactivated protein 6) (Stress granule and nucleolar protein) (SGNP)	SPS2L_HUMAN	3.44565	1.56321e-07	6.80598
Q04727	Transducin-like enhancer protein 4 (Grg-4) (Groucho-related protein 4)	TLE4_HUMAN	3.44449	9.64386e-10	9.01575
O95819	Mitogen-activated protein kinase kinase kinase kinase 4 (EC 2.7.11.1) (HPK/GCK-like kinase HGK) (MAPK/ERK kinase kinase kinase 4) (MEK kinase kinase 4) (MEKKK 4) (Nck-interacting kinase)	M4K4_HUMAN	3.44431	6.0837e-11	10.2158
Q14680	Maternal embryonic leucine zipper kinase (hMELK) (EC 2.7.11.1) (Protein kinase Eg3) (pEg3 kinase) (Protein kinase PK38) (hPK38) (Tyrosine-protein kinase MELK) (EC 2.7.10.2)	MELK_HUMAN	3.44324	3.77e-11	10.4237
Q7L4I2	Arginine/serine-rich coiled-coil protein 2	RSRC2_HUMAN	3.44213	1.87528e-12	11.7269
Q8WXE0	Caskin-2 (CASK-interacting protein 2)	CSKI2_HUMAN	3.44075	1.72543e-14	13.7631
Q9Y295	Developmentally-regulated GTP-binding protein 1 (DRG-1) (Neural precursor cell expressed developmentally down-regulated protein 3) (NEDD-3) (Translation factor GTPase DRG1) (TRAFAC GTPase DRG1) (EC 3.6.5.-)	DRG1_HUMAN	3.44056	2.48674e-15	14.6044
Q9H270	Vacuolar protein sorting-associated protein 11 homolog (hVPS11) (RING finger protein 108)	VPS11_HUMAN	3.43868	1.27183e-14	13.8956
Q9Y2W2	WW domain-binding protein 11 (WBP-11) (Npw38-binding protein) (NpwBP) (SH3 domain-binding protein SNP70) (Splicing factor that interacts with PQBP-1 and PP1)	WBP11_HUMAN	3.4376	4.70335e-16	15.3276
Q9BTA9	WW domain-containing adapter protein with coiled-coil	WAC_HUMAN	3.43717	7.24438e-14	13.14
A8CG34	Nuclear envelope pore membrane protein POM 121C (Nuclear pore membrane protein 121-2) (POM121-2) (Pore membrane protein of 121 kDa C)	P121C_HUMAN	3.43658	2.34958e-11	10.629
Q15007	Pre-mRNA-splicing regulator WTAP (Female-lethal(2)D homolog) (hFL(2)D) (WT1-associated protein) (Wilms tumor 1-associating protein)	FL2D_HUMAN	3.43578	6.23583e-09	8.20511
Q9NV31	U3 small nucleolar ribonucleoprotein protein IMP3 (U3 snoRNP protein IMP3) (BRMS2)	IMP3_HUMAN	3.43442	1.08058e-13	12.9663
Q5T7V8	RAB6-interacting golgin (N-terminal kinase-like-binding protein 1) (NTKL-BP1) (NTKL-binding protein 1) (hNTKL-BP1) (SCY1-like 1-binding protein 1) (SCYL1-BP1) (SCYL1-binding protein 1)	GORAB_HUMAN	3.42907	4.82433e-07	6.31656
Q9H3P2	Negative elongation factor A (NELF-A) (Wolf-Hirschhorn syndrome candidate 2 protein)	NELFA_HUMAN	3.42523	4.7045e-09	8.32749
O60645	Exocyst complex component 3 (Exocyst complex component Sec6)	EXOC3_HUMAN	3.42248	3.72953e-14	13.4283
P56945	Breast cancer anti-estrogen resistance protein 1 (CRK-associated substrate) (Cas scaffolding protein family member 1) (p130cas)	BCAR1_HUMAN	3.42204	9.41474e-07	6.02619
Q9NY93	Probable ATP-dependent RNA helicase DDX56 (EC 3.6.4.13) (ATP-dependent 61 kDa nucleolar RNA helicase) (DEAD box protein 21) (DEAD box protein 56)	DDX56_HUMAN	3.42041	6.76859e-11	10.1695
Q76FK4	Nucleolar protein 8 (Nucleolar protein Nop132)	NOL8_HUMAN	3.41545	3.46325e-11	10.4605
O43809	Cleavage and polyadenylation specificity factor subunit 5 (Cleavage and polyadenylation specificity factor 25 kDa subunit) (CPSF 25 kDa subunit) (Cleavage factor Im complex 25 kDa subunit) (CFIm25) (Nucleoside diphosphate-linked moiety X motif 21) (Nudix motif 21) (Nudix hydrolase 21) (Pre-mRNA cleavage factor Im 68 kDa subunit)	CPSF5_HUMAN	3.41008	5.10923e-16	15.2916
Q9Y4C1	Lysine-specific demethylase 3A (EC 1.14.11.65) (JmjC domain-containing histone demethylation protein 2A) (Jumonji domain-containing protein 1A) ([histone H3]-dimethyl-L-lysine(9) demethylase 3A)	KDM3A_HUMAN	3.40859	3.85902e-10	9.41352
Q14244	Ensconsin (Epithelial microtubule-associated protein of 115 kDa) (E-MAP-115) (Microtubule-associated protein 7) (MAP-7)	MAP7_HUMAN	3.40707	9.37741e-09	8.02792
P19484	Transcription factor EB (Class E basic helix-loop-helix protein 35) (bHLHe35)	TFEB_HUMAN	3.40626	6.76339e-11	10.1698
Q9H3R5	Centromere protein H (CENP-H) (Interphase centromere complex protein 35)	CENPH_HUMAN	3.40558	1.5553e-10	9.80819
Q86XL3	Ankyrin repeat and LEM domain-containing protein 2 (LEM domain-containing protein 4)	ANKL2_HUMAN	3.40484	1.08031e-10	9.96645
Q9C0B5	Palmitoyltransferase ZDHHC5 (EC 2.3.1.225) (Zinc finger DHHC domain-containing protein 5) (DHHC-5) (Zinc finger protein 375)	ZDHC5_HUMAN	3.40419	8.60673e-11	10.0652
Q53LP3	Ankyrin repeat domain-containing protein SOWAHC (Ankyrin repeat domain-containing protein 57) (Protein sosondowah homolog C)	SWAHC_HUMAN	3.40106	2.98777e-09	8.52465
Q15154	Pericentriolar material 1 protein (PCM-1) (hPCM-1)	PCM1_HUMAN	3.40069	2.50486e-05	4.60122
P49770	Translation initiation factor eIF-2B subunit beta (S20I15) (S20III15) (eIF-2B GDP-GTP exchange factor subunit beta)	EI2BB_HUMAN	3.39828	1.55303e-11	10.8088
O94916	Nuclear factor of activated T-cells 5 (NF-AT5) (T-cell transcription factor NFAT5) (Tonicity-responsive enhancer-binding protein) (TonE-binding protein) (TonEBP)	NFAT5_HUMAN	3.39724	2.52944e-07	6.59698
Q8IWP9	Coiled-coil domain-containing protein 28A (CCRL1AP)	CC28A_HUMAN	3.39704	1.02014e-07	6.99134
Q9Y2K5	R3H domain-containing protein 2	R3HD2_HUMAN	3.39666	1.17096e-12	11.9315
Q96GQ7	Probable ATP-dependent RNA helicase DDX27 (EC 3.6.4.13) (DEAD box protein 27)	DDX27_HUMAN	3.39498	3.58175e-13	12.4459
Q09028	Histone-binding protein RBBP4 (Chromatin assembly factor 1 subunit C) (CAF-1 subunit C) (Chromatin assembly factor I p48 subunit) (CAF-I 48 kDa subunit) (CAF-I p48) (Nucleosome-remodeling factor subunit RBAP48) (Retinoblastoma-binding protein 4) (RBBP-4) (Retinoblastoma-binding protein p48)	RBBP4_HUMAN	3.39455	2.519e-14	13.5988
Q52LW3	Rho GTPase-activating protein 29 (PTPL1-associated RhoGAP protein 1) (Rho-type GTPase-activating protein 29)	RHG29_HUMAN	3.38751	8.37442e-13	12.077
Q53ET0	CREB-regulated transcription coactivator 2 (Transducer of regulated cAMP response element-binding protein 2) (TORC-2) (Transducer of CREB protein 2)	CRTC2_HUMAN	3.3858	5.28239e-12	11.2772
O43172	U4/U6 small nuclear ribonucleoprotein Prp4 (PRP4 homolog) (hPrp4) (U4/U6 snRNP 60 kDa protein) (WD splicing factor Prp4)	PRP4_HUMAN	3.38426	1.1493e-10	9.93957
P11940	Polyadenylate-binding protein 1 (PABP-1) (Poly(A)-binding protein 1)	PABP1_HUMAN	3.38153	6.81032e-14	13.1668
Q9UBU9	Nuclear RNA export factor 1 (Tip-associated protein) (Tip-associating protein) (mRNA export factor TAP)	NXF1_HUMAN	3.38089	1.58431e-10	9.80016
Q9BQP7	Mitochondrial genome maintenance exonuclease 1 (EC 3.1.-.-)	MGME1_HUMAN	3.37899	5.20135e-13	12.2839
Q8N7H5	RNA polymerase II-associated factor 1 homolog (hPAF1) (Pancreatic differentiation protein 2)	PAF1_HUMAN	3.37868	1.85604e-07	6.73141
Q5VUA4	Zinc finger protein 318 (Endocrine regulatory protein)	ZN318_HUMAN	3.37679	2.50999e-14	13.6003
P27540	Aryl hydrocarbon receptor nuclear translocator (ARNT protein) (Class E basic helix-loop-helix protein 2) (bHLHe2) (Dioxin receptor, nuclear translocator) (Hypoxia-inducible factor 1-beta) (HIF-1-beta) (HIF1-beta)	ARNT_HUMAN	3.37303	3.83599e-10	9.41612
P51532	Transcription activator BRG1 (EC 3.6.4.-) (ATP-dependent helicase SMARCA4) (BRG1-associated factor 190A) (BAF190A) (Mitotic growth and transcription activator) (Protein BRG-1) (Protein brahma homolog 1) (SNF2-beta) (SWI/SNF-related matrix-associated actin-dependent regulator of chromatin subfamily A member 4)	SMCA4_HUMAN	3.37259	7.3944e-10	9.1311
O15504	Nucleoporin NUP42 (NLP-1) (NUP42 homolog) (Nucleoporin hCG1) (Nucleoporin-42) (Nucleoporin-like protein 2)	NUPL2_HUMAN	3.37143	2.6188e-12	11.5819
Q96T58	Msx2-interacting protein (SMART/HDAC1-associated repressor protein) (SPEN homolog)	MINT_HUMAN	3.37073	6.36613e-11	10.1961
Q14241	Elongin-A (EloA) (Elongin 110 kDa subunit) (RNA polymerase II transcription factor SIII subunit A1) (SIII p110) (Transcription elongation factor B polypeptide 3)	ELOA1_HUMAN	3.36987	4.29719e-10	9.36682
Q8WTW3	Conserved oligomeric Golgi complex subunit 1 (COG complex subunit 1) (Component of oligomeric Golgi complex 1)	COG1_HUMAN	3.36977	5.2174e-11	10.2825
Q9NZ52	ADP-ribosylation factor-binding protein GGA3 (Golgi-localized, gamma ear-containing, ARF-binding protein 3)	GGA3_HUMAN	3.36801	5.57284e-14	13.2539
Q9UGR2	Zinc finger CCCH domain-containing protein 7B (Rotavirus 'X'-associated non-structural protein) (RoXaN)	Z3H7B_HUMAN	3.36537	9.52008e-11	10.0214
Q86UK7	E3 ubiquitin-protein ligase ZNF598 (EC 2.3.2.27) (Zinc finger protein 598)	ZN598_HUMAN	3.36281	4.08207e-15	14.3891
Q9UHR4	Brain-specific angiogenesis inhibitor 1-associated protein 2-like protein 1 (BAI1-associated protein 2-like protein 1) (Insulin receptor tyrosine kinase substrate)	BI2L1_HUMAN	3.36276	2.56277e-13	12.5913
P42684	Tyrosine-protein kinase ABL2 (EC 2.7.10.2) (Abelson murine leukemia viral oncogene homolog 2) (Abelson tyrosine-protein kinase 2) (Abelson-related gene protein) (Tyrosine-protein kinase ARG)	ABL2_HUMAN	3.36174	1.53909e-07	6.81274
Q9H2J7	Sodium-dependent neutral amino acid transporter B(0)AT2 (Sodium- and chloride-dependent neurotransmitter transporter NTT73) (Sodium-coupled branched-chain amino-acid transporter 1) (Solute carrier family 6 member 15) (Transporter v7-3)	S6A15_HUMAN	3.3597	1.65965e-12	11.78
Q9UPW5	Cytosolic carboxypeptidase 1 (EC 3.4.17.-) (EC 3.4.17.24) (ATP/GTP-binding protein 1) (Nervous system nuclear protein induced by axotomy protein 1 homolog) (Protein deglutamylase CCP1)	CBPC1_HUMAN	3.35942	1.13249e-11	10.946
Q15032	R3H domain-containing protein 1	R3HD1_HUMAN	3.359	4.46361e-09	8.35031
P49790	Nuclear pore complex protein Nup153 (153 kDa nucleoporin) (Nucleoporin Nup153)	NU153_HUMAN	3.35661	9.91301e-15	14.0038
P30307	M-phase inducer phosphatase 3 (EC 3.1.3.48) (Dual specificity phosphatase Cdc25C)	MPIP3_HUMAN	3.35028	4.23029e-08	7.37363
Q04206	Transcription factor p65 (Nuclear factor NF-kappa-B p65 subunit) (Nuclear factor of kappa light polypeptide gene enhancer in B-cells 3)	TF65_HUMAN	3.34311	1.06229e-09	8.97376
Q96AY4	Tetratricopeptide repeat protein 28 (TPR repeat protein 28) (TPR repeat-containing big gene cloned at Keio)	TTC28_HUMAN	3.34201	1.13009e-09	8.94689
P06576	ATP synthase subunit beta, mitochondrial (EC 7.1.2.2) (ATP synthase F1 subunit beta)	ATPB_HUMAN	3.34132	1.07052e-09	8.97041
Q9UPW0	Forkhead box protein J3	FOXJ3_HUMAN	3.34105	6.45559e-10	9.19006
Q14684	Ribosomal RNA processing protein 1 homolog B (RRP1-like protein B)	RRP1B_HUMAN	3.34091	6.91776e-13	12.16
Q9NZN8	CCR4-NOT transcription complex subunit 2 (CCR4-associated factor 2)	CNOT2_HUMAN	3.33904	3.52529e-10	9.4528
Q9Y2U8	Inner nuclear membrane protein Man1 (LEM domain-containing protein 3)	MAN1_HUMAN	3.3388	1.02091e-10	9.99101
Q14207	Protein NPAT (Nuclear protein of the ataxia telangiectasia mutated locus) (Nuclear protein of the ATM locus) (p220)	NPAT_HUMAN	3.33766	1.07937e-07	6.96683
Q9H792	Inactive tyrosine-protein kinase PEAK1 (Pseudopodium-enriched atypical kinase 1) (Sugen kinase 269) (Tyrosine-protein kinase SgK269)	PEAK1_HUMAN	3.33732	9.93205e-08	7.00296
Q8IWX8	Calcium homeostasis endoplasmic reticulum protein (ERPROT 213-21) (SR-related CTD-associated factor 6)	CHERP_HUMAN	3.33549	1.18366e-14	13.9268
Q6P1J9	Parafibromin (Cell division cycle protein 73 homolog) (Hyperparathyroidism 2 protein)	CDC73_HUMAN	3.33382	6.78025e-12	11.1688
Q96JJ3	Engulfment and cell motility protein 2 (Protein ced-12 homolog A) (hCed-12A)	ELMO2_HUMAN	3.3304	2.88123e-08	7.54042
Q6MZP7	Protein lin-54 homolog (CXC domain-containing protein 1)	LIN54_HUMAN	3.32792	1.07855e-09	8.96716
Q9NRL3	Striatin-4 (Zinedin)	STRN4_HUMAN	3.32752	8.79623e-09	8.0557
Q9Y385	Ubiquitin-conjugating enzyme E2 J1 (EC 2.3.2.23) (E2 ubiquitin-conjugating enzyme J1) (Non-canonical ubiquitin-conjugating enzyme 1) (NCUBE-1) (Yeast ubiquitin-conjugating enzyme UBC6 homolog E) (HsUBC6e)	UB2J1_HUMAN	3.32658	5.14521e-10	9.2886
Q9NZ63	Telomere length and silencing protein 1 homolog (Hepatocellular carcinoma-associated antigen 59)	TLS1_HUMAN	3.32654	2.85343e-12	11.5446
Q96GS4	BLOC-1-related complex subunit 6 (Lysosome-dispersing protein) (Lyspersin)	BORC6_HUMAN	3.32448	3.04484e-12	11.5164
Q6PL18	ATPase family AAA domain-containing protein 2 (EC 3.6.1.-) (AAA nuclear coregulator cancer-associated protein) (ANCCA)	ATAD2_HUMAN	3.32258	3.25329e-10	9.48768
Q7Z6E9	E3 ubiquitin-protein ligase RBBP6 (EC 2.3.2.27) (Proliferation potential-related protein) (Protein P2P-R) (RING-type E3 ubiquitin transferase RBBP6) (Retinoblastoma-binding Q protein 1) (RBQ-1) (Retinoblastoma-binding protein 6) (p53-associated cellular protein of testis)	RBBP6_HUMAN	3.32229	4.44528e-15	14.3521
Q15051	IQ calmodulin-binding motif-containing protein 1 (Nephrocystin-5) (p53 and DNA damage-regulated IQ motif protein) (PIQ)	IQCB1_HUMAN	3.32131	1.18851e-11	10.925
P17844	Probable ATP-dependent RNA helicase DDX5 (EC 3.6.4.13) (DEAD box protein 5) (RNA helicase p68)	DDX5_HUMAN	3.32025	1.68827e-15	14.7726
Q8NEL9	Phospholipase DDHD1 (EC 3.1.1.-) (DDHD domain-containing protein 1) (Phosphatidic acid-preferring phospholipase A1 homolog) (PA-PLA1)	DDHD1_HUMAN	3.31922	1.7496e-06	5.75706
P14859	POU domain, class 2, transcription factor 1 (NF-A1) (Octamer-binding protein 1) (Oct-1) (Octamer-binding transcription factor 1) (OTF-1)	PO2F1_HUMAN	3.3184	3.9746e-13	12.4007
Q53EZ4	Centrosomal protein of 55 kDa (Cep55) (Up-regulated in colon cancer 6)	CEP55_HUMAN	3.31828	1.01413e-06	5.99391
P40818	Ubiquitin carboxyl-terminal hydrolase 8 (EC 3.4.19.12) (Deubiquitinating enzyme 8) (Ubiquitin isopeptidase Y) (hUBPy) (Ubiquitin thioesterase 8) (Ubiquitin-specific-processing protease 8)	UBP8_HUMAN	3.31813	5.39564e-10	9.26796
Q6UX04	Spliceosome-associated protein CWC27 homolog (Antigen NY-CO-10) (Probable inactive peptidyl-prolyl cis-trans isomerase CWC27 homolog) (PPIase CWC27) (Serologically defined colon cancer antigen 10)	CWC27_HUMAN	3.31777	8.57283e-14	13.0669
Q92547	DNA topoisomerase 2-binding protein 1 (DNA topoisomerase II-beta-binding protein 1) (TopBP1) (DNA topoisomerase II-binding protein 1)	TOPB1_HUMAN	3.31588	8.34632e-07	6.07851
Q3KQU3	MAP7 domain-containing protein 1 (Arginine/proline-rich coiled-coil domain-containing protein 1) (Proline/arginine-rich coiled-coil domain-containing protein 1)	MA7D1_HUMAN	3.31535	3.476e-07	6.45892
O75683	Surfeit locus protein 6	SURF6_HUMAN	3.31497	1.35207e-09	8.869
Q8N0X7	Spartin (Spastic paraplegia 20 protein) (Trans-activated by hepatitis C virus core protein 1)	SPART_HUMAN	3.31452	1.86618e-12	11.729
Q02487	Desmocollin-2 (Cadherin family member 2) (Desmocollin-3) (Desmosomal glycoprotein II) (Desmosomal glycoprotein III)	DSC2_HUMAN	3.31392	3.32842e-07	6.47776
P33240	Cleavage stimulation factor subunit 2 (CF-1 64 kDa subunit) (Cleavage stimulation factor 64 kDa subunit) (CSTF 64 kDa subunit) (CstF-64)	CSTF2_HUMAN	3.31368	1.03193e-08	7.98635
Q96QE3	ATPase family AAA domain-containing protein 5 (Chromosome fragility-associated gene 1 protein)	ATAD5_HUMAN	3.30934	2.88173e-09	8.54035
Q96EV2	RNA-binding protein 33 (Proline-rich protein 8) (RNA-binding motif protein 33)	RBM33_HUMAN	3.30538	2.2675e-11	10.6445
Q96KR1	Zinc finger RNA-binding protein (hZFR) (M-phase phosphoprotein homolog)	ZFR_HUMAN	3.30197	5.36567e-13	12.2704
Q9Y6A5	Transforming acidic coiled-coil-containing protein 3 (ERIC-1)	TACC3_HUMAN	3.30035	7.26021e-11	10.1391
Q96I24	Far upstream element-binding protein 3 (FUSE-binding protein 3)	FUBP3_HUMAN	3.29769	1.12373e-15	14.9493
P54578	Ubiquitin carboxyl-terminal hydrolase 14 (EC 3.4.19.12) (Deubiquitinating enzyme 14) (Ubiquitin thioesterase 14) (Ubiquitin-specific-processing protease 14)	UBP14_HUMAN	3.29686	8.55347e-15	14.0679
Q07157	Tight junction protein ZO-1 (Tight junction protein 1) (Zona occludens protein 1) (Zonula occludens protein 1)	ZO1_HUMAN	3.29658	1.31235e-11	10.882
Q96RT1	Erbin (Densin-180-like protein) (Erbb2-interacting protein) (Protein LAP2)	ERBIN_HUMAN	3.29588	2.84211e-15	14.5464
Q96JN0	Ligand-dependent corepressor (LCoR) (Mblk1-related protein 2)	LCOR_HUMAN	3.29018	9.29635e-10	9.03169
Q6IQ49	Replication stress response regulator SDE2	SDE2_HUMAN	3.28897	6.72035e-11	10.1726
Q96FF9	Sororin (Cell division cycle-associated protein 5) (p35)	CDCA5_HUMAN	3.28801	6.69379e-09	8.17433
Q8N2M8	CLK4-associating serine/arginine rich protein (Splicing factor, arginine/serine-rich 16) (Suppressor of white-apricot homolog 2)	CLASR_HUMAN	3.28736	7.2289e-13	12.1409
Q9Y467	Sal-like protein 2 (Zinc finger protein 795) (Zinc finger protein SALL2) (Zinc finger protein Spalt-2) (Sal-2) (hSal2)	SALL2_HUMAN	3.28646	1.8575e-06	5.73107
P49848	Transcription initiation factor TFIID subunit 6 (RNA polymerase II TBP-associated factor subunit E) (Transcription initiation factor TFIID 70 kDa subunit) (TAF(II)70) (TAFII-70) (TAFII70) (Transcription initiation factor TFIID 80 kDa subunit) (TAF(II)80) (TAFII-80) (TAFII80)	TAF6_HUMAN	3.2844	2.96844e-08	7.52747
O15550	Lysine-specific demethylase 6A (EC 1.14.11.68) (Histone demethylase UTX) (Ubiquitously-transcribed TPR protein on the X chromosome) (Ubiquitously-transcribed X chromosome tetratricopeptide repeat protein) ([histone H3]-trimethyl-L-lysine(27) demethylase 6A)	KDM6A_HUMAN	3.2824	2.58234e-07	6.58799
O43815	Striatin	STRN_HUMAN	3.28132	8.21131e-12	11.0856
Q96C57	Protein CUSTOS	CSTOS_HUMAN	3.28069	6.27772e-13	12.2022
Q13155	Aminoacyl tRNA synthase complex-interacting multifunctional protein 2 (Multisynthase complex auxiliary component p38) (Protein JTV-1)	AIMP2_HUMAN	3.27876	2.6238e-09	8.58107
Q8WWY3	U4/U6 small nuclear ribonucleoprotein Prp31 (Pre-mRNA-processing factor 31) (Serologically defined breast cancer antigen NY-BR-99) (U4/U6 snRNP 61 kDa protein) (Protein 61K) (hPrp31)	PRP31_HUMAN	3.27835	5.88493e-11	10.2303
Q9UHX1	Poly(U)-binding-splicing factor PUF60 (60 kDa poly(U)-binding-splicing factor) (FUSE-binding protein-interacting repressor) (FBP-interacting repressor) (Ro-binding protein 1) (RoBP1) (Siah-binding protein 1) (Siah-BP1)	PUF60_HUMAN	3.27525	4.81052e-14	13.3178
Q16630	Cleavage and polyadenylation specificity factor subunit 6 (Cleavage and polyadenylation specificity factor 68 kDa subunit) (CPSF 68 kDa subunit) (Cleavage factor Im complex 68 kDa subunit) (CFIm68) (Pre-mRNA cleavage factor Im 68 kDa subunit) (Protein HPBRII-4/7)	CPSF6_HUMAN	3.27507	2.40367e-15	14.6191
Q13573	SNW domain-containing protein 1 (Nuclear protein SkiP) (Nuclear receptor coactivator NCoA-62) (Ski-interacting protein)	SNW1_HUMAN	3.27278	4.66849e-16	15.3308
O94979	Protein transport protein Sec31A (ABP125) (ABP130) (SEC31-like protein 1) (SEC31-related protein A) (Web1-like protein)	SC31A_HUMAN	3.27052	7.93518e-12	11.1004
O95644	Nuclear factor of activated T-cells, cytoplasmic 1 (NF-ATc1) (NFATc1) (NFAT transcription complex cytosolic component) (NF-ATc) (NFATc)	NFAC1_HUMAN	3.26917	2.51117e-08	7.60012
P49116	Nuclear receptor subfamily 2 group C member 2 (Orphan nuclear receptor TAK1) (Orphan nuclear receptor TR4) (Testicular receptor 4)	NR2C2_HUMAN	3.26743	6.68803e-10	9.1747
Q96C92	Endosome-associated-trafficking regulator 1 (Antigen NY-CO-3) (Serologically defined colon cancer antigen 3)	ENTR1_HUMAN	3.26471	1.76868e-07	6.75235
Q6NSI4	RPA-related protein RADX (RPA-related and RAD51-antagonist, X-chromosome)	RADX_HUMAN	3.26429	1.06313e-09	8.97341
Q8IZD4	mRNA-decapping enzyme 1B (EC 3.6.1.62)	DCP1B_HUMAN	3.2641	4.20675e-14	13.3761
O14562	Ubiquitin domain-containing protein UBFD1 (Ubiquitin-binding protein homolog)	UBFD1_HUMAN	3.26329	1.54052e-12	11.8123
Q96JM3	Chromosome alignment-maintaining phosphoprotein 1 (Zinc finger protein 828)	CHAP1_HUMAN	3.26282	5.86903e-08	7.23143
Q96H20	Vacuolar-sorting protein SNF8 (ELL-associated protein of 30 kDa) (ESCRT-II complex subunit VPS22) (hVps22)	SNF8_HUMAN	3.26225	6.45299e-13	12.1902
Q9UKZ1	CCR4-NOT transcription complex subunit 11	CNO11_HUMAN	3.26005	3.84086e-08	7.41557
Q8TEU7	Rap guanine nucleotide exchange factor 6 (PDZ domain-containing guanine nucleotide exchange factor 2) (PDZ-GEF2) (RA-GEF-2)	RPGF6_HUMAN	3.25944	6.63501e-12	11.1782
Q9NU19	TBC1 domain family member 22B	TB22B_HUMAN	3.25815	1.12221e-11	10.9499
Q96DF8	Splicing factor ESS-2 homolog (DiGeorge syndrome critical region 13) (DiGeorge syndrome critical region 14) (DiGeorge syndrome protein H) (DGS-H) (Protein ES2)	ESS2_HUMAN	3.2546	1.54397e-14	13.8114
Q86WB0	Zinc finger C3HC-type protein 1 (Nuclear-interacting partner of ALK) (hNIPA) (Nuclear-interacting partner of anaplastic lymphoma kinase)	NIPA_HUMAN	3.25426	6.05328e-09	8.21801
Q96HR8	H/ACA ribonucleoprotein complex non-core subunit NAF1 (hNAF1)	NAF1_HUMAN	3.24668	1.10837e-07	6.95532
O14639	Actin-binding LIM protein 1 (abLIM-1) (Actin-binding LIM protein family member 1) (Actin-binding double zinc finger protein) (LIMAB1) (Limatin)	ABLM1_HUMAN	3.24648	4.29285e-11	10.3673
Q9NZN5	Rho guanine nucleotide exchange factor 12 (Leukemia-associated RhoGEF)	ARHGC_HUMAN	3.24561	3.03706e-08	7.51755
Q9BZI7	Regulator of nonsense transcripts 3B (Nonsense mRNA reducing factor 3B) (Up-frameshift suppressor 3 homolog B) (hUpf3B) (Up-frameshift suppressor 3 homolog on chromosome X) (hUpf3p-X)	REN3B_HUMAN	3.24508	2.62954e-11	10.5801
O94888	UBX domain-containing protein 7	UBXN7_HUMAN	3.24281	6.57561e-10	9.18206
Q8IX01	SURP and G-patch domain-containing protein 2 (Arginine/serine-rich-splicing factor 14) (Splicing factor, arginine/serine-rich 14)	SUGP2_HUMAN	3.24169	2.34554e-14	13.6298
Q2M2Z5	Centrosomal protein kizuna (Polo-like kinase 1 substrate 1)	KIZ_HUMAN	3.2408	1.90082e-10	9.72106
P34897	Serine hydroxymethyltransferase, mitochondrial (SHMT) (EC 2.1.2.1) (Glycine hydroxymethyltransferase) (Serine methylase)	GLYM_HUMAN	3.23952	3.33788e-13	12.4765
Q9Y2D5	A-kinase anchor protein 2 (AKAP-2) (AKAP-KL) (Protein kinase A-anchoring protein 2) (PRKA2)	AKAP2_HUMAN	3.23942	3.59119e-09	8.44476
Q8IWR0	Zinc finger CCCH domain-containing protein 7A	Z3H7A_HUMAN	3.23608	8.40817e-08	7.0753
Q13501	Sequestosome-1 (EBI3-associated protein of 60 kDa) (EBIAP) (p60) (Phosphotyrosine-independent ligand for the Lck SH2 domain of 62 kDa) (Ubiquitin-binding protein p62)	SQSTM_HUMAN	3.2355	2.27365e-10	9.64328
P52272	Heterogeneous nuclear ribonucleoprotein M (hnRNP M)	HNRPM_HUMAN	3.23441	3.58421e-14	13.4456
Q8NDI1	EH domain-binding protein 1	EHBP1_HUMAN	3.23066	3.87441e-10	9.41179
P49750	YLP motif-containing protein 1 (Nuclear protein ZAP3) (ZAP113)	YLPM1_HUMAN	3.23012	5.91152e-11	10.2283
Q8IXK0	Polyhomeotic-like protein 2 (hPH2) (Early development regulatory protein 2)	PHC2_HUMAN	3.22762	2.41526e-16	15.617
Q8NG31	Kinetochore scaffold 1 (ALL1-fused gene from chromosome 15q14 protein) (AF15q14) (Bub-linking kinetochore protein) (Blinkin) (Cancer susceptibility candidate gene 5 protein) (Cancer/testis antigen 29) (CT29) (Kinetochore-null protein 1) (Protein CASC5) (Protein D40/AF15q14)	KNL1_HUMAN	3.22334	3.42527e-12	11.4653
Q6P2C8	Mediator of RNA polymerase II transcription subunit 27 (Cofactor required for Sp1 transcriptional activation subunit 8) (CRSP complex subunit 8) (Mediator complex subunit 27) (P37 TRAP/SMCC/PC2 subunit) (Transcriptional coactivator CRSP34)	MED27_HUMAN	3.22246	2.15538e-11	10.6665
Q8NI08	Nuclear receptor coactivator 7 (140 kDa estrogen receptor-associated protein) (Estrogen nuclear receptor coactivator 1)	NCOA7_HUMAN	3.22222	7.19014e-11	10.1433
Q69YH5	Cell division cycle-associated protein 2 (Recruits PP1 onto mitotic chromatin at anaphase protein) (Repo-Man)	CDCA2_HUMAN	3.22059	2.28887e-12	11.6404
Q9H0H5	Rac GTPase-activating protein 1 (Male germ cell RacGap) (MgcRacGAP) (Protein CYK4 homolog) (CYK4) (HsCYK-4)	RGAP1_HUMAN	3.21888	1.56914e-07	6.80434
O75044	SLIT-ROBO Rho GTPase-activating protein 2 (srGAP2) (Formin-binding protein 2) (Rho GTPase-activating protein 34)	SRGP2_HUMAN	3.21619	6.45235e-11	10.1903
Q13356	RING-type E3 ubiquitin-protein ligase PPIL2 (EC 2.3.2.27) (CYC4) (Cyclophilin-60) (Cyclophilin-like protein Cyp-60) (Cyp60) (hCyP-60) (Probable inactive peptidyl-prolyl cis-trans isomerase-like 2) (PPIase) (Rotamase PPIL2)	PPIL2_HUMAN	3.21579	4.60155e-11	10.3371
P09884	DNA polymerase alpha catalytic subunit (EC 2.7.7.7) (DNA polymerase alpha catalytic subunit p180)	DPOLA_HUMAN	3.21371	2.48422e-10	9.60481
P16333	Cytoplasmic protein NCK1 (NCK adaptor protein 1) (Nck-1) (SH2/SH3 adaptor protein NCK-alpha)	NCK1_HUMAN	3.2134	1.2444e-13	12.905
Q14195	Dihydropyrimidinase-related protein 3 (DRP-3) (Collapsin response mediator protein 4) (CRMP-4) (Unc-33-like phosphoprotein 1) (ULIP-1)	DPYL3_HUMAN	3.21311	6.38203e-10	9.19504
Q5BKZ1	DBIRD complex subunit ZNF326 (Zinc finger protein 326) (Zinc finger protein interacting with mRNPs and DBC1)	ZN326_HUMAN	3.2105	3.82659e-09	8.41719
Q9H8Y8	Golgi reassembly-stacking protein 2 (GRS2) (Golgi phosphoprotein 6) (GOLPH6) (Golgi reassembly-stacking protein of 55 kDa) (GRASP55) (p59)	GORS2_HUMAN	3.21005	5.68448e-09	8.24531
Q9UNM6	26S proteasome non-ATPase regulatory subunit 13 (26S proteasome regulatory subunit RPN9) (26S proteasome regulatory subunit S11) (26S proteasome regulatory subunit p40.5)	PSD13_HUMAN	3.2091	2.20028e-10	9.65752
Q9H9A5	CCR4-NOT transcription complex subunit 10	CNO10_HUMAN	3.20535	1.6971e-10	9.77029
Q8TB52	F-box only protein 30	FBX30_HUMAN	3.20387	9.18513e-10	9.03691
Q8IXW5	Putative RNA polymerase II subunit B1 CTD phosphatase RPAP2 (EC 3.1.3.16) (RNA polymerase II-associated protein 2)	RPAP2_HUMAN	3.19755	2.75941e-08	7.55918
Q8IXQ4	GPALPP motifs-containing protein 1 (Lipopolysaccharide-specific response protein 7)	GPAM1_HUMAN	3.19635	3.23182e-09	8.49055
Q9H3S7	Tyrosine-protein phosphatase non-receptor type 23 (EC 3.1.3.48) (His domain-containing protein tyrosine phosphatase) (HD-PTP) (Protein tyrosine phosphatase TD14) (PTP-TD14)	PTN23_HUMAN	3.19511	1.21378e-11	10.9159
P16383	Intron Large complex component GCFC2 (GC-rich sequence DNA-binding factor) (GC-rich sequence DNA-binding factor 2) (Transcription factor 9) (TCF-9)	GCFC2_HUMAN	3.19086	1.34821e-10	9.87024
O75152	Zinc finger CCCH domain-containing protein 11A	ZC11A_HUMAN	3.18891	1.87969e-15	14.7259
Q8N5F7	NF-kappa-B-activating protein	NKAP_HUMAN	3.18792	2.36592e-13	12.626
O75410	Transforming acidic coiled-coil-containing protein 1 (Gastric cancer antigen Ga55) (Taxin-1)	TACC1_HUMAN	3.18761	9.98805e-14	13.0005
Q13188	Serine/threonine-protein kinase 3 (EC 2.7.11.1) (Mammalian STE20-like protein kinase 2) (MST-2) (STE20-like kinase MST2) (Serine/threonine-protein kinase Krs-1) [Cleaved into: Serine/threonine-protein kinase 3 36kDa subunit (MST2/N); Serine/threonine-protein kinase 3 20kDa subunit (MST2/C)]	STK3_HUMAN	3.18655	6.42326e-12	11.1922
Q9BTC0	Death-inducer obliterator 1 (DIO-1) (hDido1) (Death-associated transcription factor 1) (DATF-1)	DIDO1_HUMAN	3.18573	8.78269e-11	10.0564
Q5SYE7	NHS-like protein 1	NHSL1_HUMAN	3.18274	1.5175e-07	6.81887
Q68EM7	Rho GTPase-activating protein 17 (Rho-type GTPase-activating protein 17) (RhoGAP interacting with CIP4 homologs protein 1) (RICH-1)	RHG17_HUMAN	3.18264	1.05916e-11	10.975
A8MXV4	Acyl-coenzyme A diphosphatase NUDT19 (EC 3.6.1.-) (Nucleoside diphosphate-linked moiety X motif 19) (Nudix motif 19)	NUD19_HUMAN	3.18104	5.61274e-14	13.2508
Q9Y6W5	Actin-binding protein WASF2 (Protein WAVE-2) (Verprolin homology domain-containing protein 2) (Wiskott-Aldrich syndrome protein family member 2) (WASP family protein member 2)	WASF2_HUMAN	3.17905	2.34524e-13	12.6298
O95905	Protein ecdysoneless homolog (Human suppressor of GCR two) (hSGT1)	ECD_HUMAN	3.17807	2.96828e-09	8.52749
Q9H081	Protein MIS12 homolog	MIS12_HUMAN	3.17548	5.45603e-07	6.26312
Q13190	Syntaxin-5	STX5_HUMAN	3.17072	1.06509e-08	7.97261
Q13561	Dynactin subunit 2 (50 kDa dynein-associated polypeptide) (Dynactin complex 50 kDa subunit) (DCTN-50) (p50 dynamitin)	DCTN2_HUMAN	3.16932	6.59628e-11	10.1807
Q9UQR1	Zinc finger protein 148 (Transcription factor ZBP-89) (Zinc finger DNA-binding protein 89)	ZN148_HUMAN	3.16752	5.2391e-14	13.2807
Q9Y2I7	1-phosphatidylinositol 3-phosphate 5-kinase (Phosphatidylinositol 3-phosphate 5-kinase) (EC 2.7.1.150) (FYVE finger-containing phosphoinositide kinase) (PIKfyve) (Phosphatidylinositol 3-phosphate 5-kinase type III) (PIPkin-III) (Type III PIP kinase) (Serine-protein kinase PIKFYVE) (EC 2.7.11.1)	FYV1_HUMAN	3.16742	4.36097e-08	7.36042
P17098	Zinc finger protein 8 (Zinc finger protein HF.18)	ZNF8_HUMAN	3.1642	2.2817e-11	10.6417
Q13435	Splicing factor 3B subunit 2 (Pre-mRNA-splicing factor SF3b 145 kDa subunit) (SF3b145) (Spliceosome-associated protein 145) (SAP 145)	SF3B2_HUMAN	3.16075	1.00201e-16	15.9991
Q9NXV6	CDKN2A-interacting protein (Collaborator of ARF)	CARF_HUMAN	3.15846	8.29291e-06	5.08129
Q9HCM4	Band 4.1-like protein 5 (Erythrocyte membrane protein band 4.1-like 5)	E41L5_HUMAN	3.15736	7.36069e-12	11.1331
Q96QC0	Serine/threonine-protein phosphatase 1 regulatory subunit 10 (MHC class I region proline-rich protein CAT53) (PP1-binding protein of 114 kDa) (Phosphatase 1 nuclear targeting subunit) (Protein FB19) (p99)	PP1RA_HUMAN	3.15658	1.85504e-12	11.7316
Q9NYU2	UDP-glucose:glycoprotein glucosyltransferase 1 (UGT1) (hUGT1) (EC 2.4.1.-) (UDP--Glc:glycoprotein glucosyltransferase) (UDP-glucose ceramide glucosyltransferase-like 1)	UGGG1_HUMAN	3.15396	5.82442e-09	8.23475
P46937	Transcriptional coactivator YAP1 (Yes-associated protein 1) (Protein yorkie homolog) (Yes-associated protein YAP65 homolog)	YAP1_HUMAN	3.14986	6.57795e-12	11.1819
Q13111	Chromatin assembly factor 1 subunit A (CAF-1 subunit A) (Chromatin assembly factor I p150 subunit) (CAF-I 150 kDa subunit) (CAF-I p150) (hp150)	CAF1A_HUMAN	3.14811	4.77675e-13	12.3209
Q8IXS8	Protein FAM126B	F126B_HUMAN	3.14799	7.44491e-14	13.1281
Q8WY36	HMG box transcription factor BBX (Bobby sox homolog) (HMG box-containing protein 2)	BBX_HUMAN	3.14724	1.55722e-05	4.80765
Q7Z417	FMR1-interacting protein NUFIP2 (82 kDa FMRP-interacting protein) (82-FIP) (Cell proliferation-inducing gene 1 protein) (FMRP-interacting protein 2) (Nuclear FMR1-interacting protein 2)	NUFP2_HUMAN	3.14717	2.02174e-11	10.6943
P24534	Elongation factor 1-beta (EF-1-beta)	EF1B_HUMAN	3.14686	2.21368e-06	5.65488
O15381	Nuclear valosin-containing protein-like (NVLp) (Nuclear VCP-like protein)	NVL_HUMAN	3.14558	3.15277e-10	9.50131
P26368	Splicing factor U2AF 65 kDa subunit (U2 auxiliary factor 65 kDa subunit) (hU2AF(65)) (hU2AF65) (U2 snRNP auxiliary factor large subunit)	U2AF2_HUMAN	3.14395	5.02399e-10	9.29895
Q9HB21	Pleckstrin homology domain-containing family A member 1 (PH domain-containing family A member 1) (Tandem PH domain-containing protein 1) (TAPP-1)	PKHA1_HUMAN	3.14293	7.88784e-09	8.10304
Q9NW82	WD repeat-containing protein 70	WDR70_HUMAN	3.1416	4.39264e-10	9.35727
O43615	Mitochondrial import inner membrane translocase subunit TIM44	TIM44_HUMAN	3.14133	9.14247e-12	11.0389
Q9BVJ6	U3 small nucleolar RNA-associated protein 14 homolog A (Antigen NY-CO-16) (Serologically defined colon cancer antigen 16)	UT14A_HUMAN	3.13953	1.07165e-11	10.9699
Q8IU60	m7GpppN-mRNA hydrolase (EC 3.6.1.62) (Nucleoside diphosphate-linked moiety X motif 20) (Nudix motif 20) (mRNA-decapping enzyme 2) (hDpc)	DCP2_HUMAN	3.13725	2.12333e-13	12.673
Q8IYI6	Exocyst complex component 8 (Exocyst complex 84 kDa subunit)	EXOC8_HUMAN	3.13261	1.509e-07	6.82131
P55795	Heterogeneous nuclear ribonucleoprotein H2 (hnRNP H2) (FTP-3) (Heterogeneous nuclear ribonucleoprotein H') (hnRNP H') [Cleaved into: Heterogeneous nuclear ribonucleoprotein H2, N-terminally processed]	HNRH2_HUMAN	3.13198	1.27767e-09	8.89358
Q96HY6	DDRGK domain-containing protein 1 (Dashurin) (UFM1-binding and PCI domain-containing protein 1)	DDRGK_HUMAN	3.1312	5.44597e-14	13.2639
P38432	Coilin (p80-coilin)	COIL_HUMAN	3.12455	6.94625e-15	14.1582
Q01167	Forkhead box protein K2 (G/T-mismatch specific binding protein) (nGTBP) (Interleukin enhancer-binding factor 1)	FOXK2_HUMAN	3.12188	2.18201e-11	10.6611
P49756	RNA-binding protein 25 (Arg/Glu/Asp-rich protein of 120 kDa) (RED120) (Protein S164) (RNA-binding motif protein 25) (RNA-binding region-containing protein 7)	RBM25_HUMAN	3.11999	5.61291e-14	13.2508
Q13823	Nucleolar GTP-binding protein 2 (Autoantigen NGP-1)	NOG2_HUMAN	3.11805	3.54373e-14	13.4505
O95400	CD2 antigen cytoplasmic tail-binding protein 2 (CD2 cytoplasmic domain-binding protein 2) (CD2 tail-binding protein 2) (U5 snRNP 52K protein) (U5-52K)	CD2B2_HUMAN	3.11693	3.03527e-13	12.5178
Q9BYI3	Hyccin (Down-regulated by CTNNB1 protein A) (Protein FAM126A)	HYCCI_HUMAN	3.1164	4.25347e-13	12.3713
Q92733	Proline-rich protein PRCC (Papillary renal cell carcinoma translocation-associated gene protein)	PRCC_HUMAN	3.11414	1.27401e-14	13.8948
P46013	Proliferation marker protein Ki-67 (Antigen identified by monoclonal antibody Ki-67) (Antigen KI-67) (Antigen Ki67)	KI67_HUMAN	3.11399	3.08518e-14	13.5107
P11717	Cation-independent mannose-6-phosphate receptor (CI Man-6-P receptor) (CI-MPR) (M6PR) (300 kDa mannose 6-phosphate receptor) (MPR 300) (Insulin-like growth factor 2 receptor) (Insulin-like growth factor II receptor) (IGF-II receptor) (M6P/IGF2 receptor) (M6P/IGF2R) (CD antigen CD222)	MPRI_HUMAN	3.11289	2.58952e-10	9.58678
P49336	Cyclin-dependent kinase 8 (EC 2.7.11.22) (EC 2.7.11.23) (Cell division protein kinase 8) (Mediator complex subunit CDK8) (Mediator of RNA polymerase II transcription subunit CDK8) (Protein kinase K35)	CDK8_HUMAN	3.1116	1.87487e-09	8.72703
Q13310	Polyadenylate-binding protein 4 (PABP-4) (Poly(A)-binding protein 4) (Activated-platelet protein 1) (APP-1) (Inducible poly(A)-binding protein) (iPABP)	PABP4_HUMAN	3.1088	3.34108e-14	13.4761
Q92576	PHD finger protein 3	PHF3_HUMAN	3.10556	5.61396e-13	12.2507
Q86U42	Polyadenylate-binding protein 2 (PABP-2) (Poly(A)-binding protein 2) (Nuclear poly(A)-binding protein 1) (Poly(A)-binding protein II) (PABII) (Polyadenylate-binding nuclear protein 1)	PABP2_HUMAN	3.10537	9.97098e-11	10.0013
Q9NRA8	Eukaryotic translation initiation factor 4E transporter (4E-T) (eIF4E transporter) (Eukaryotic translation initiation factor 4E nuclear import factor 1)	4ET_HUMAN	3.10253	1.10731e-13	12.9557
P18887	DNA repair protein XRCC1 (X-ray repair cross-complementing protein 1)	XRCC1_HUMAN	3.10222	5.87943e-09	8.23067
P21399	Cytoplasmic aconitate hydratase (Aconitase) (EC 4.2.1.3) (Citrate hydro-lyase) (Ferritin repressor protein) (Iron regulatory protein 1) (IRP1) (Iron-responsive element-binding protein 1) (IRE-BP 1)	ACOC_HUMAN	3.09915	1.80529e-05	4.74345
Q9BUL5	PHD finger protein 23 (PDH-containing protein JUNE-1)	PHF23_HUMAN	3.09887	9.58018e-11	10.0186
O75794	Cell division cycle protein 123 homolog (Protein D123) (HT-1080) (PZ32)	CD123_HUMAN	3.09829	1.28912e-11	10.8897
P49023	Paxillin	PAXI_HUMAN	3.09719	3.46591e-13	12.4602
Q01484	Ankyrin-2 (ANK-2) (Ankyrin-B) (Brain ankyrin) (Non-erythroid ankyrin)	ANK2_HUMAN	3.09506	3.75605e-10	9.42527
Q96DT7	Zinc finger and BTB domain-containing protein 10 (Zinc finger protein RIN ZF)	ZBT10_HUMAN	3.0944	0.00107865	2.96712
Q9UNY4	Transcription termination factor 2 (EC 3.6.4.-) (Lodestar homolog) (RNA polymerase II termination factor) (Transcription release factor 2) (F2) (HuF2)	TTF2_HUMAN	3.09424	3.52093e-07	6.45334
Q9NXF1	Testis-expressed protein 10	TEX10_HUMAN	3.09421	6.78071e-10	9.16872
Q7Z739	YTH domain-containing family protein 3 (DF3)	YTHD3_HUMAN	3.09405	6.53639e-13	12.1847
O43290	U4/U6.U5 tri-snRNP-associated protein 1 (SNU66 homolog) (hSnu66) (Squamous cell carcinoma antigen recognized by T-cells 1) (SART-1) (hSART-1) (U4/U6.U5 tri-snRNP-associated 110 kDa protein) (allergen Hom s 1)	SNUT1_HUMAN	3.0935	3.06058e-16	15.5142
Q13136	Liprin-alpha-1 (LAR-interacting protein 1) (LIP-1) (Protein tyrosine phosphatase receptor type f polypeptide-interacting protein alpha-1) (PTPRF-interacting protein alpha-1)	LIPA1_HUMAN	3.09256	4.81723e-10	9.3172
Q13247	Serine/arginine-rich splicing factor 6 (Pre-mRNA-splicing factor SRP55) (Splicing factor, arginine/serine-rich 6)	SRSF6_HUMAN	3.09051	3.58707e-10	9.44526
Q8WWW0	Ras association domain-containing protein 5 (New ras effector 1) (Regulator for cell adhesion and polarization enriched in lymphoid tissues) (RAPL)	RASF5_HUMAN	3.09045	3.10991e-10	9.50725
Q9UBW8	COP9 signalosome complex subunit 7a (SGN7a) (Signalosome subunit 7a) (Dermal papilla-derived protein 10) (JAB1-containing signalosome subunit 7a)	CSN7A_HUMAN	3.0883	3.40157e-12	11.4683
O15042	U2 snRNP-associated SURP motif-containing protein (140 kDa Ser/Arg-rich domain protein) (U2-associated protein SR140)	SR140_HUMAN	3.08665	1.04004e-15	14.9829
A0MZ66	Shootin-1 (Shootin1)	SHOT1_HUMAN	3.0856	4.93979e-09	8.30629
Q96JG6	Syndetin (Coiled-coil domain-containing protein 132) (EARP/GARPII complex subunit VPS50)	VPS50_HUMAN	3.08461	6.87667e-06	5.16262
Q9UEG4	Zinc finger protein 629 (Zinc finger protein 65)	ZN629_HUMAN	3.08395	2.07598e-14	13.6828
Q53HC0	Coiled-coil domain-containing protein 92 (Limkain beta-2)	CCD92_HUMAN	3.08388	3.2114e-14	13.4933
Q5TC12	ATP synthase mitochondrial F1 complex assembly factor 1 (ATP11 homolog)	ATPF1_HUMAN	3.08342	3.83695e-10	9.41601
Q9Y4J8	Dystrobrevin alpha (DTN-A) (Alpha-dystrobrevin) (Dystrophin-related protein 3)	DTNA_HUMAN	3.08154	8.72911e-06	5.05903
P98175	RNA-binding protein 10 (G patch domain-containing protein 9) (RNA-binding motif protein 10) (RNA-binding protein S1-1) (S1-1)	RBM10_HUMAN	3.08118	2.0467e-15	14.6889
Q13426	DNA repair protein XRCC4 (hXRCC4) (X-ray repair cross-complementing protein 4) [Cleaved into: Protein XRCC4, C-terminus (XRCC4/C)]	XRCC4_HUMAN	3.07844	1.23172e-10	9.90949
Q07866	Kinesin light chain 1 (KLC 1)	KLC1_HUMAN	3.07693	1.88681e-10	9.72427
Q8WWQ0	PH-interacting protein (PHIP) (DDB1- and CUL4-associated factor 14) (IRS-1 PH domain-binding protein) (WD repeat-containing protein 11)	PHIP_HUMAN	3.07621	6.46736e-11	10.1893
Q8N6R0	eEF1A lysine and N-terminal methyltransferase (eEF1A-KNMT) (Methyltransferase-like protein 13) [Includes: eEF1A lysine methyltransferase (EC 2.1.1.-); eEF1A N-terminal methyltransferase (EC 2.1.1.-)]	MET13_HUMAN	3.0748	2.75487e-08	7.5599
Q9NUL3	Double-stranded RNA-binding protein Staufen homolog 2	STAU2_HUMAN	3.07437	4.83763e-12	11.3154
Q8N9B5	Junction-mediating and -regulatory protein	JMY_HUMAN	3.07182	5.00079e-15	14.301
Q96RG2	PAS domain-containing serine/threonine-protein kinase (PAS-kinase) (PASKIN) (hPASK) (EC 2.7.11.1)	PASK_HUMAN	3.07142	1.74116e-09	8.75916
O75886	Signal transducing adapter molecule 2 (STAM-2) (Hrs-binding protein)	STAM2_HUMAN	3.07076	3.39123e-13	12.4696
Q8IWB7	WD repeat and FYVE domain-containing protein 1 (FYVE domain-containing protein localized to endosomes 1) (FENS-1) (Phosphoinositide-binding protein 1) (WD40- and FYVE domain-containing protein 1) (Zinc finger FYVE domain-containing protein 17)	WDFY1_HUMAN	3.07058	5.62913e-06	5.24956
Q5T0B9	Zinc finger protein 362	ZN362_HUMAN	3.07015	2.27222e-11	10.6436
Q96QZ7	Membrane-associated guanylate kinase, WW and PDZ domain-containing protein 1 (Atrophin-1-interacting protein 3) (AIP-3) (BAI1-associated protein 1) (BAP-1) (Membrane-associated guanylate kinase inverted 1) (MAGI-1) (Trinucleotide repeat-containing gene 19 protein) (WW domain-containing protein 3) (WWP3)	MAGI1_HUMAN	3.06609	3.82276e-11	10.4176
O75582	Ribosomal protein S6 kinase alpha-5 (S6K-alpha-5) (EC 2.7.11.1) (90 kDa ribosomal protein S6 kinase 5) (Nuclear mitogen- and stress-activated protein kinase 1) (RSK-like protein kinase) (RSKL)	KS6A5_HUMAN	3.06236	1.85311e-05	4.7321
Q70E73	Ras-associated and pleckstrin homology domains-containing protein 1 (RAPH1) (Amyotrophic lateral sclerosis 2 chromosomal region candidate gene 18 protein) (Amyotrophic lateral sclerosis 2 chromosomal region candidate gene 9 protein) (Lamellipodin) (Proline-rich EVH1 ligand 2) (PREL-2) (Protein RMO1)	RAPH1_HUMAN	3.05998	9.53722e-11	10.0206
Q9GZR1	Sentrin-specific protease 6 (EC 3.4.22.-) (SUMO-1-specific protease 1) (Sentrin/SUMO-specific protease SENP6)	SENP6_HUMAN	3.05869	5.1941e-08	7.28449
Q6PII3	Coiled-coil domain-containing protein 174	CC174_HUMAN	3.05847	1.09756e-12	11.9596
Q5VZ89	DENN domain-containing protein 4C	DEN4C_HUMAN	3.05819	5.13802e-10	9.2892
Q05519	Serine/arginine-rich splicing factor 11 (Arginine-rich 54 kDa nuclear protein) (p54) (Splicing factor, arginine/serine-rich 11)	SRS11_HUMAN	3.05706	5.75328e-13	12.2401
Q14157	Ubiquitin-associated protein 2-like (Protein NICE-4)	UBP2L_HUMAN	3.05409	1.17051e-15	14.9316
Q8N1G0	Zinc finger protein 687	ZN687_HUMAN	3.05384	6.89784e-14	13.1613
O60566	Mitotic checkpoint serine/threonine-protein kinase BUB1 beta (EC 2.7.11.1) (MAD3/BUB1-related protein kinase) (hBUBR1) (Mitotic checkpoint kinase MAD3L) (Protein SSK1)	BUB1B_HUMAN	3.05271	2.60655e-13	12.5839
Q92610	Zinc finger protein 592	ZN592_HUMAN	3.05197	3.49873e-06	5.45609
Q9UIF9	Bromodomain adjacent to zinc finger domain protein 2A (Transcription termination factor I-interacting protein 5) (TTF-I-interacting protein 5) (Tip5) (hWALp3)	BAZ2A_HUMAN	3.05072	6.26924e-09	8.20278
Q8WXF1	Paraspeckle component 1 (Paraspeckle protein 1)	PSPC1_HUMAN	3.05063	6.69932e-13	12.174
P46108	Adapter molecule crk (Proto-oncogene c-Crk) (p38)	CRK_HUMAN	3.05	3.7933e-11	10.421
Q99615	DnaJ homolog subfamily C member 7 (Tetratricopeptide repeat protein 2) (TPR repeat protein 2)	DNJC7_HUMAN	3.04953	1.89913e-07	6.72145
Q7Z569	BRCA1-associated protein (EC 2.3.2.27) (BRAP2) (Impedes mitogenic signal propagation) (IMP) (RING finger protein 52) (RING-type E3 ubiquitin transferase BRAP2) (Renal carcinoma antigen NY-REN-63)	BRAP_HUMAN	3.04859	1.03026e-12	11.9871
Q5SNT2	Transmembrane protein 201 (Spindle-associated membrane protein 1)	TM201_HUMAN	3.04728	2.11672e-15	14.6743
Q9UMZ2	Synergin gamma (AP1 subunit gamma-binding protein 1) (Gamma-synergin)	SYNRG_HUMAN	3.0471	4.90538e-09	8.30933
P08240	Signal recognition particle receptor subunit alpha (SR-alpha) (Docking protein alpha) (DP-alpha)	SRPRA_HUMAN	3.0467	8.77708e-12	11.0567
Q13330	Metastasis-associated protein MTA1	MTA1_HUMAN	3.04648	2.81763e-11	10.5501
Q5T3J3	Ligand-dependent nuclear receptor-interacting factor 1 (HP1-binding protein enriched in inactive X chromosome protein 1) (HBiX1) (Receptor-interacting factor 1)	LRIF1_HUMAN	3.0457	1.05559e-06	5.97651
P30566	Adenylosuccinate lyase (ADSL) (ASL) (EC 4.3.2.2) (Adenylosuccinase) (ASase)	PUR8_HUMAN	3.04433	1.00969e-12	11.9958
Q01968	Inositol polyphosphate 5-phosphatase OCRL (EC 3.1.3.36) (EC 3.1.3.56) (Inositol polyphosphate 5-phosphatase OCRL-1) (OCRL-1) (Lowe oculocerebrorenal syndrome protein) (Phosphatidylinositol 3,4,5-triphosphate 5-phosphatase) (EC 3.1.3.86)	OCRL_HUMAN	3.0435	5.33949e-14	13.2725
Q9UPT8	Zinc finger CCCH domain-containing protein 4	ZC3H4_HUMAN	3.03892	1.0128e-10	9.99448
Q9UPQ9	Trinucleotide repeat-containing gene 6B protein	TNR6B_HUMAN	3.03853	1.32267e-14	13.8785
Q04726	Transducin-like enhancer protein 3 (Enhancer of split groucho-like protein 3) (ESG3)	TLE3_HUMAN	3.0385	3.64274e-12	11.4386
P16220	Cyclic AMP-responsive element-binding protein 1 (CREB-1) (cAMP-responsive element-binding protein 1)	CREB1_HUMAN	3.03646	3.57475e-13	12.4468
Q8WWM7	Ataxin-2-like protein (Ataxin-2 domain protein) (Ataxin-2-related protein)	ATX2L_HUMAN	3.03637	7.78167e-13	12.1089
Q14738	Serine/threonine-protein phosphatase 2A 56 kDa regulatory subunit delta isoform (PP2A B subunit isoform B'-delta) (PP2A B subunit isoform B56-delta) (PP2A B subunit isoform PR61-delta) (PP2A B subunit isoform R5-delta)	2A5D_HUMAN	3.03589	1.24242e-10	9.90573
Q6ZUT1	Uncharacterized protein NKAPD1 (NKAP domain containing protein 1)	NKAP1_HUMAN	3.03586	2.85709e-13	12.5441
O60885	Bromodomain-containing protein 4 (Protein HUNK1)	BRD4_HUMAN	3.03451	3.63179e-13	12.4399
Q9BVA0	Katanin p80 WD40 repeat-containing subunit B1 (Katanin p80 subunit B1) (p80 katanin)	KTNB1_HUMAN	3.03251	1.19283e-14	13.9234
P46939	Utrophin (Dystrophin-related protein 1) (DRP-1)	UTRO_HUMAN	3.03145	7.5007e-08	7.1249
Q9NSY1	BMP-2-inducible protein kinase (BIKe) (EC 2.7.11.1)	BMP2K_HUMAN	3.03027	2.8788e-11	10.5408
P55036	26S proteasome non-ATPase regulatory subunit 4 (26S proteasome regulatory subunit RPN10) (26S proteasome regulatory subunit S5A) (Antisecretory factor 1) (AF) (ASF) (Multiubiquitin chain-binding protein)	PSMD4_HUMAN	3.02988	1.05961e-11	10.9749
P51970	NADH dehydrogenase [ubiquinone] 1 alpha subcomplex subunit 8 (Complex I-19kD) (CI-19kD) (Complex I-PGIV) (CI-PGIV) (NADH-ubiquinone oxidoreductase 19 kDa subunit)	NDUA8_HUMAN	3.02984	4.93956e-15	14.3063
O15047	Histone-lysine N-methyltransferase SETD1A (EC 2.1.1.364) (Lysine N-methyltransferase 2F) (SET domain-containing protein 1A) (hSET1A) (Set1/Ash2 histone methyltransferase complex subunit SET1)	SET1A_HUMAN	3.0276	4.26075e-13	12.3705
Q99459	Cell division cycle 5-like protein (Cdc5-like protein) (Pombe cdc5-related protein)	CDC5L_HUMAN	3.02745	5.7945e-14	13.237
O60934	Nibrin (Cell cycle regulatory protein p95) (Nijmegen breakage syndrome protein 1)	NBN_HUMAN	3.02513	9.53395e-07	6.02073
Q8IWZ8	SURP and G-patch domain-containing protein 1 (RNA-binding protein RBP) (Splicing factor 4)	SUGP1_HUMAN	3.02484	1.2656e-14	13.8977
P08651	Nuclear factor 1 C-type (NF1-C) (Nuclear factor 1/C) (CCAAT-box-binding transcription factor) (CTF) (Nuclear factor I/C) (NF-I/C) (NFI-C) (TGGCA-binding protein)	NFIC_HUMAN	3.02452	1.70569e-12	11.7681
Q96RE7	Nucleus accumbens-associated protein 1 (NAC-1) (BTB/POZ domain-containing protein 14B)	NACC1_HUMAN	3.02357	1.40374e-10	9.85271
Q6ULP2	Aftiphilin	AFTIN_HUMAN	3.02322	7.80062e-07	6.10787
Q9Y285	Phenylalanine--tRNA ligase alpha subunit (EC 6.1.1.20) (CML33) (Phenylalanyl-tRNA synthetase alpha subunit) (PheRS)	SYFA_HUMAN	3.02285	3.76766e-11	10.4239
Q14444	Caprin-1 (Cell cycle-associated protein 1) (Cytoplasmic activation- and proliferation-associated protein 1) (GPI-anchored membrane protein 1) (GPI-anchored protein p137) (GPI-p137) (p137GPI) (Membrane component chromosome 11 surface marker 1) (RNA granule protein 105)	CAPR1_HUMAN	3.02274	2.83967e-12	11.5467
Q99570	Phosphoinositide 3-kinase regulatory subunit 4 (PI3-kinase regulatory subunit 4) (EC 2.7.11.1) (PI3-kinase p150 subunit) (Phosphoinositide 3-kinase adaptor protein)	PI3R4_HUMAN	3.02154	6.37872e-10	9.19527
Q9H3P7	Golgi resident protein GCP60 (Acyl-CoA-binding domain-containing protein 3) (Golgi complex-associated protein 1) (GOCAP1) (Golgi phosphoprotein 1) (GOLPH1) (PBR- and PKA-associated protein 7) (Peripheral benzodiazepine receptor-associated protein PAP7) [Cleaved into: Golgi resident protein GCP60, N-terminally processed]	GCP60_HUMAN	3.02059	3.46895e-10	9.4598
Q15648	Mediator of RNA polymerase II transcription subunit 1 (Activator-recruited cofactor 205 kDa component) (ARC205) (Mediator complex subunit 1) (Peroxisome proliferator-activated receptor-binding protein) (PBP) (PPAR-binding protein) (Thyroid hormone receptor-associated protein complex 220 kDa component) (Trap220) (Thyroid receptor-interacting protein 2) (TR-interacting protein 2) (TRIP-2) (Vitamin …	MED1_HUMAN	3.01904	2.01836e-11	10.695
P62314	Small nuclear ribonucleoprotein Sm D1 (Sm-D1) (Sm-D autoantigen) (snRNP core protein D1)	SMD1_HUMAN	3.01421	1.01447e-08	7.99376
Q96GY3	Protein lin-37 homolog (Antolefinin)	LIN37_HUMAN	3.01417	2.4793e-11	10.6057
O60832	H/ACA ribonucleoprotein complex subunit DKC1 (EC 5.4.99.-) (CBF5 homolog) (Dyskerin) (Nopp140-associated protein of 57 kDa) (Nucleolar protein NAP57) (Nucleolar protein family A member 4) (snoRNP protein DKC1)	DKC1_HUMAN	3.01414	1.86243e-10	9.72992
O95453	Poly(A)-specific ribonuclease PARN (EC 3.1.13.4) (Deadenylating nuclease) (Deadenylation nuclease) (Polyadenylate-specific ribonuclease)	PARN_HUMAN	3.01371	5.66417e-13	12.2469
Q99567	Nuclear pore complex protein Nup88 (88 kDa nucleoporin) (Nucleoporin Nup88)	NUP88_HUMAN	3.01346	6.50989e-12	11.1864
O75396	Vesicle-trafficking protein SEC22b (ER-Golgi SNARE of 24 kDa) (ERS-24) (ERS24) (SEC22 vesicle-trafficking protein homolog B) (SEC22 vesicle-trafficking protein-like 1)	SC22B_HUMAN	3.01126	4.1851e-10	9.37829
Q8NCE2	Myotubularin-related protein 14 (EC 3.1.3.-) (HCV NS5A-transactivated protein 4 splice variant A-binding protein 1) (NS5ATP4ABP1) (hJumpy)	MTMRE_HUMAN	3.01108	3.87636e-09	8.41158
Q2TBE0	CWF19-like protein 2	C19L2_HUMAN	3.01039	3.12339e-10	9.50537
A8MVW0	Protein FAM171A2	F1712_HUMAN	3.00685	1.79565e-11	10.7458
Q9UI36	Dachshund homolog 1 (Dach1)	DACH1_HUMAN	3.00594	5.2957e-10	9.27608
Q9H7N4	Splicing factor, arginine/serine-rich 19 (SR-related C-terminal domain-associated factor 1) (SR-related and CTD-associated factor 1) (SR-related-CTD-associated factor) (SCAF) (Serine arginine-rich pre-mRNA splicing factor SR-A1) (SR-A1)	SFR19_HUMAN	3.00529	4.88391e-12	11.3112
Q8N6N3	UPF0690 protein C1orf52 (BCL10-associated gene protein)	CA052_HUMAN	3.00356	1.44675e-12	11.8396
Q8N163	Cell cycle and apoptosis regulator protein 2 (Cell division cycle and apoptosis regulator protein 2) (DBIRD complex subunit KIAA1967) (Deleted in breast cancer gene 1 protein) (DBC-1) (DBC.1) (NET35) (p30 DBC)	CCAR2_HUMAN	3.00091	1.35902e-11	10.8668
Q659C4	La-related protein 1B (La ribonucleoprotein domain family member 1B) (La ribonucleoprotein domain family member 2) (La-related protein 2)	LAR1B_HUMAN	3.00009	1.09897e-07	6.95901
Q9H0W8	Nonsense-mediated mRNA decay factor SMG9	SMG9_HUMAN	2.99973	2.30172e-10	9.63795
Q6P6C2	RNA demethylase ALKBH5 (EC 1.14.11.53) (Alkylated DNA repair protein alkB homolog 5) (Alpha-ketoglutarate-dependent dioxygenase alkB homolog 5)	ALKB5_HUMAN	2.99803	1.39427e-07	6.85565
Q01518	Adenylyl cyclase-associated protein 1 (CAP 1)	CAP1_HUMAN	2.99785	4.32458e-09	8.36406
P78312	Protein FAM193A (Protein IT14)	F193A_HUMAN	2.996	7.37122e-10	9.13246
O95677	Eyes absent homolog 4 (EC 3.1.3.48)	EYA4_HUMAN	2.99588	1.33918e-09	8.87316
Q9BY77	Polymerase delta-interacting protein 3 (46 kDa DNA polymerase delta interaction protein) (p46) (S6K1 Aly/REF-like target) (SKAR)	PDIP3_HUMAN	2.99407	4.9538e-14	13.3051
P31689	DnaJ homolog subfamily A member 1 (DnaJ protein homolog 2) (HSDJ) (Heat shock 40 kDa protein 4) (Heat shock protein J2) (HSJ-2) (Human DnaJ protein 2) (hDj-2)	DNJA1_HUMAN	2.99407	3.51649e-10	9.45389
O15318	DNA-directed RNA polymerase III subunit RPC7 (RNA polymerase III subunit C7) (DNA-directed RNA polymerase III subunit G) (RNA polymerase III 32 kDa apha subunit) (RPC32-alpha) (RNA polymerase III 32 kDa subunit) (RPC32)	RPC7_HUMAN	2.99394	4.64586e-13	12.3329
P83436	Conserved oligomeric Golgi complex subunit 7 (COG complex subunit 7) (Component of oligomeric Golgi complex 7)	COG7_HUMAN	2.99251	9.87644e-08	7.0054
O43426	Synaptojanin-1 (EC 3.1.3.36) (Synaptic inositol 1,4,5-trisphosphate 5-phosphatase 1)	SYNJ1_HUMAN	2.98643	4.38032e-06	5.35849
O60341	Lysine-specific histone demethylase 1A (EC 1.14.99.66) (BRAF35-HDAC complex protein BHC110) (Flavin-containing amine oxidase domain-containing protein 2) ([histone H3]-dimethyl-L-lysine(4) FAD-dependent demethylase 1A)	KDM1A_HUMAN	2.98159	4.78634e-06	5.32
P61247	40S ribosomal protein S3a (Small ribosomal subunit protein eS1) (v-fos transformation effector protein) (Fte-1)	RS3A_HUMAN	2.98139	5.63436e-09	8.24916
Q14320	Protein FAM50A (Protein HXC-26) (Protein XAP-5)	FA50A_HUMAN	2.97977	8.07891e-10	9.09265
Q5T6F2	Ubiquitin-associated protein 2 (UBAP-2)	UBAP2_HUMAN	2.97892	1.1786e-12	11.9286
Q15398	Disks large-associated protein 5 (DAP-5) (Discs large homolog 7) (Disks large-associated protein DLG7) (Hepatoma up-regulated protein) (HURP)	DLGP5_HUMAN	2.97834	9.11404e-15	14.0403
P52597	Heterogeneous nuclear ribonucleoprotein F (hnRNP F) (Nucleolin-like protein mcs94-1) [Cleaved into: Heterogeneous nuclear ribonucleoprotein F, N-terminally processed]	HNRPF_HUMAN	2.97723	2.82705e-10	9.54867
Q9UIU6	Homeobox protein SIX4 (Sine oculis homeobox homolog 4)	SIX4_HUMAN	2.97698	1.57343e-09	8.80315
Q9UKF6	Cleavage and polyadenylation specificity factor subunit 3 (EC 3.1.27.-) (Cleavage and polyadenylation specificity factor 73 kDa subunit) (CPSF 73 kDa subunit) (mRNA 3'-end-processing endonuclease CPSF-73)	CPSF3_HUMAN	2.97259	2.78209e-14	13.5556
Q96IZ5	RNA-binding protein 41 (RNA-binding motif protein 41)	RBM41_HUMAN	2.97198	1.35842e-07	6.86697
Q9UBT7	Alpha-catulin (Alpha-catenin-related protein) (ACRP) (Catenin alpha-like protein 1)	CTNL1_HUMAN	2.97195	1.0023e-06	5.999
Q9NVU7	Protein SDA1 homolog (Nucleolar protein 130) (SDA1 domain-containing protein 1) (hSDA)	SDA1_HUMAN	2.97157	6.20703e-09	8.20712
Q15418	Ribosomal protein S6 kinase alpha-1 (S6K-alpha-1) (EC 2.7.11.1) (90 kDa ribosomal protein S6 kinase 1) (p90-RSK 1) (p90RSK1) (p90S6K) (MAP kinase-activated protein kinase 1a) (MAPK-activated protein kinase 1a) (MAPKAP kinase 1a) (MAPKAPK-1a) (Ribosomal S6 kinase 1) (RSK-1)	KS6A1_HUMAN	2.97152	3.83775e-11	10.4159
P49792	E3 SUMO-protein ligase RanBP2 (EC 2.3.2.-) (358 kDa nucleoporin) (Nuclear pore complex protein Nup358) (Nucleoporin Nup358) (Ran-binding protein 2) (RanBP2) (p270)	RBP2_HUMAN	2.96923	1.5522e-14	13.8091
Q15056	Eukaryotic translation initiation factor 4H (eIF-4H) (Williams-Beuren syndrome chromosomal region 1 protein)	IF4H_HUMAN	2.96899	3.58753e-11	10.4452
Q16204	Coiled-coil domain-containing protein 6 (Papillary thyroid carcinoma-encoded protein) (Protein H4)	CCDC6_HUMAN	2.96756	2.06724e-12	11.6846
Q9H089	Large subunit GTPase 1 homolog (hLsg1) (EC 3.6.1.-)	LSG1_HUMAN	2.96722	2.38726e-09	8.6221
Q9BVV6	Protein TALPID3	TALD3_HUMAN	2.96554	7.41213e-11	10.1301
O75533	Splicing factor 3B subunit 1 (Pre-mRNA-splicing factor SF3b 155 kDa subunit) (SF3b155) (Spliceosome-associated protein 155) (SAP 155)	SF3B1_HUMAN	2.96536	2.65127e-14	13.5765
O75400	Pre-mRNA-processing factor 40 homolog A (Fas ligand-associated factor 1) (Formin-binding protein 11) (Formin-binding protein 3) (Huntingtin yeast partner A) (Huntingtin-interacting protein 10) (HIP-10) (Huntingtin-interacting protein A) (Renal carcinoma antigen NY-REN-6)	PR40A_HUMAN	2.96228	2.55705e-12	11.5923
Q9BUQ8	Probable ATP-dependent RNA helicase DDX23 (EC 3.6.4.13) (100 kDa U5 snRNP-specific protein) (DEAD box protein 23) (PRP28 homolog) (U5-100kD)	DDX23_HUMAN	2.96126	8.92636e-09	8.04933
Q9UPQ0	LIM and calponin homology domains-containing protein 1	LIMC1_HUMAN	2.95955	1.2792e-09	8.89306
O00422	Histone deacetylase complex subunit SAP18 (18 kDa Sin3-associated polypeptide) (2HOR0202) (Cell growth-inhibiting gene 38 protein) (Sin3-associated polypeptide p18)	SAP18_HUMAN	2.95631	1.34711e-07	6.8706
O75822	Eukaryotic translation initiation factor 3 subunit J (eIF3j) (Eukaryotic translation initiation factor 3 subunit 1) (eIF-3-alpha) (eIF3 p35)	EIF3J_HUMAN	2.95613	1.50077e-08	7.82369
Q9NR12	PDZ and LIM domain protein 7 (LIM mineralization protein) (LMP) (Protein enigma)	PDLI7_HUMAN	2.95553	1.65587e-07	6.78097
Q14689	Disco-interacting protein 2 homolog A (DIP2 homolog A) (EC 6.2.1.1)	DIP2A_HUMAN	2.95548	3.38151e-10	9.47089
Q92734	Protein TFG (TRK-fused gene protein)	TFG_HUMAN	2.95515	1.71325e-13	12.7662
Q9NPI6	mRNA-decapping enzyme 1A (EC 3.6.1.62) (Smad4-interacting transcriptional co-activator) (Transcription factor SMIF)	DCP1A_HUMAN	2.95377	6.77562e-13	12.1691
Q14498	RNA-binding protein 39 (CAPER alpha) (CAPERalpha) (Hepatocellular carcinoma protein 1) (RNA-binding motif protein 39) (RNA-binding region-containing protein 2) (Splicing factor HCC1)	RBM39_HUMAN	2.95227	5.51611e-09	8.25837
Q9UKL0	REST corepressor 1 (Protein CoREST)	RCOR1_HUMAN	2.95182	1.48885e-11	10.8271
O75909	Cyclin-K	CCNK_HUMAN	2.95156	3.0115e-14	13.5212
Q06546	GA-binding protein alpha chain (GABP subunit alpha) (Nuclear respiratory factor 2 subunit alpha) (Transcription factor E4TF1-60)	GABPA_HUMAN	2.95141	1.92623e-10	9.71529
Q13625	Apoptosis-stimulating of p53 protein 2 (Bcl2-binding protein) (Bbp) (Renal carcinoma antigen NY-REN-51) (Tumor suppressor p53-binding protein 2) (53BP2) (p53-binding protein 2) (p53BP2)	ASPP2_HUMAN	2.94319	1.69202e-14	13.7716
P46926	Glucosamine-6-phosphate isomerase 1 (EC 3.5.99.6) (Glucosamine-6-phosphate deaminase 1) (GNPDA 1) (GlcN6P deaminase 1) (Oscillin)	GNPI1_HUMAN	2.94179	3.76837e-07	6.42385
Q99704	Docking protein 1 (Downstream of tyrosine kinase 1) (p62(dok)) (pp62)	DOK1_HUMAN	2.94044	6.13493e-08	7.21219
Q96BK5	PIN2/TERF1-interacting telomerase inhibitor 1 (Liver-related putative tumor suppressor) (Pin2-interacting protein X1) (Protein 67-11-3) (TRF1-interacting protein 1)	PINX1_HUMAN	2.9393	1.08014e-09	8.96652
Q9HAW4	Claspin (hClaspin)	CLSPN_HUMAN	2.93894	6.10016e-11	10.2147
Q15369	Elongin-C (EloC) (Elongin 15 kDa subunit) (RNA polymerase II transcription factor SIII subunit C) (SIII p15) (Transcription elongation factor B polypeptide 1)	ELOC_HUMAN	2.93825	1.10389e-12	11.9571
Q96ST2	Protein IWS1 homolog (IWS1-like protein)	IWS1_HUMAN	2.93736	4.65282e-08	7.33228
Q07889	Son of sevenless homolog 1 (SOS-1)	SOS1_HUMAN	2.93593	3.75381e-11	10.4255
Q9H501	ESF1 homolog (ABT1-associated protein)	ESF1_HUMAN	2.93535	3.60693e-14	13.4429
A6NKD9	Coiled-coil domain-containing protein 85C	CC85C_HUMAN	2.93497	4.92822e-09	8.30731
P51948	CDK-activating kinase assembly factor MAT1 (CDK7/cyclin-H assembly factor) (Cyclin-G1-interacting protein) (Menage a trois) (RING finger protein 66) (RING finger protein MAT1) (p35) (p36)	MAT1_HUMAN	2.93475	6.18042e-10	9.20898
Q5VWN6	Protein TASOR 2	F208B_HUMAN	2.93273	4.87487e-06	5.31204
Q9UK61	Protein TASOR (CTCL tumor antigen se89-1) (Retinoblastoma-associated protein RAP140) (Transgene activation suppressor protein)	TASOR_HUMAN	2.93245	2.34755e-14	13.6294
Q15287	RNA-binding protein with serine-rich domain 1 (SR-related protein LDC2)	RNPS1_HUMAN	2.92985	6.2987e-13	12.2007
Q9H4I2	Zinc fingers and homeoboxes protein 3 (Triple homeobox protein 1) (Zinc finger and homeodomain protein 3)	ZHX3_HUMAN	2.92912	6.16126e-12	11.2103
Q9UJY4	ADP-ribosylation factor-binding protein GGA2 (Gamma-adaptin-related protein 2) (Golgi-localized, gamma ear-containing, ARF-binding protein 2) (VHS domain and ear domain of gamma-adaptin) (Vear)	GGA2_HUMAN	2.92499	1.72755e-08	7.76257
Q9BRR8	G patch domain-containing protein 1 (Evolutionarily conserved G-patch domain-containing protein)	GPTC1_HUMAN	2.92412	7.74507e-12	11.111
P31943	Heterogeneous nuclear ribonucleoprotein H (hnRNP H) [Cleaved into: Heterogeneous nuclear ribonucleoprotein H, N-terminally processed]	HNRH1_HUMAN	2.92401	1.75602e-10	9.75547
Q9P032	NADH dehydrogenase [ubiquinone] 1 alpha subcomplex assembly factor 4 (Hormone-regulated proliferation-associated protein of 20 kDa)	NDUF4_HUMAN	2.92352	4.43948e-09	8.35267
Q5SQN1	Synaptosomal-associated protein 47 (SNAP-47) (Epididymis luminal protein 170) (Synaptosomal-associated 47 kDa protein)	SNP47_HUMAN	2.92307	7.66194e-13	12.1157
Q16850	Lanosterol 14-alpha demethylase (LDM) (EC 1.14.14.154) (CYPLI) (Cytochrome P450 51A1) (Cytochrome P450-14DM) (Cytochrome P45014DM) (Cytochrome P450LI) (Sterol 14-alpha demethylase)	CP51A_HUMAN	2.92211	6.89471e-06	5.16148
Q15906	Vacuolar protein sorting-associated protein 72 homolog (Protein YL-1) (Transcription factor-like 1)	VPS72_HUMAN	2.92017	1.49543e-07	6.82524
P19838	Nuclear factor NF-kappa-B p105 subunit (DNA-binding factor KBF1) (EBP-1) (Nuclear factor of kappa light polypeptide gene enhancer in B-cells 1) [Cleaved into: Nuclear factor NF-kappa-B p50 subunit]	NFKB1_HUMAN	2.91955	8.86701e-07	6.05222
P15311	Ezrin (Cytovillin) (Villin-2) (p81)	EZRI_HUMAN	2.91728	1.77966e-05	4.74966
Q13409	Cytoplasmic dynein 1 intermediate chain 2 (Cytoplasmic dynein intermediate chain 2) (Dynein intermediate chain 2, cytosolic) (DH IC-2)	DC1I2_HUMAN	2.91561	4.31761e-10	9.36476
Q92615	La-related protein 4B (La ribonucleoprotein domain family member 4B) (La ribonucleoprotein domain family member 5) (La-related protein 5)	LAR4B_HUMAN	2.91286	3.7649e-12	11.4242
Q8IWC1	MAP7 domain-containing protein 3	MA7D3_HUMAN	2.91253	3.77211e-12	11.4234
Q9Y6G9	Cytoplasmic dynein 1 light intermediate chain 1 (LIC1) (Dynein light chain A) (DLC-A) (Dynein light intermediate chain 1, cytosolic)	DC1L1_HUMAN	2.91159	1.5495e-11	10.8098
Q9NP80	Calcium-independent phospholipase A2-gamma (EC 3.1.1.-) (EC 3.1.1.5) (Intracellular membrane-associated calcium-independent phospholipase A2 gamma) (iPLA2-gamma) (PNPLA-gamma) (Patatin-like phospholipase domain-containing protein 8) (iPLA2-2)	PLPL8_HUMAN	2.90955	4.98352e-12	11.3025
Q9NVM9	Integrator complex subunit 13 (Cell cycle regulator Mat89Bb homolog) (Germ cell tumor 1) (Protein asunder homolog) (Sarcoma antigen NY-SAR-95)	INT13_HUMAN	2.90873	2.94382e-10	9.53109
P47712	Cytosolic phospholipase A2 (cPLA2) (Phospholipase A2 group IVA) [Includes: Phospholipase A2 (EC 3.1.1.4) (Phosphatidylcholine 2-acylhydrolase); Lysophospholipase (EC 3.1.1.5)]	PA24A_HUMAN	2.90812	7.87429e-09	8.10379
Q9Y580	RNA-binding protein 7 (RNA-binding motif protein 7)	RBM7_HUMAN	2.90801	1.1919e-09	8.92376
Q8N3J3	Homologous recombination OB-fold protein	CQ053_HUMAN	2.90762	8.7329e-11	10.0588
O95219	Sorting nexin-4	SNX4_HUMAN	2.90756	7.86267e-13	12.1044
Q86XP3	ATP-dependent RNA helicase DDX42 (EC 3.6.4.13) (DEAD box protein 42) (RNA helicase-like protein) (RHELP) (RNA helicase-related protein) (RNAHP) (SF3b DEAD box protein) (Splicing factor 3B-associated 125 kDa protein) (SF3b125)	DDX42_HUMAN	2.90702	6.93737e-16	15.1588
P37198	Nuclear pore glycoprotein p62 (62 kDa nucleoporin) (Nucleoporin Nup62)	NUP62_HUMAN	2.90536	6.76787e-07	6.16955
Q9Y613	FH1/FH2 domain-containing protein 1 (Formin homolog overexpressed in spleen 1) (FHOS) (Formin homology 2 domain-containing protein 1)	FHOD1_HUMAN	2.9037	5.62273e-13	12.2501
Q14669	E3 ubiquitin-protein ligase TRIP12 (EC 2.3.2.26) (E3 ubiquitin-protein ligase for Arf) (ULF) (HECT-type E3 ubiquitin transferase TRIP12) (Thyroid receptor-interacting protein 12) (TR-interacting protein 12) (TRIP-12)	TRIPC_HUMAN	2.90122	2.52623e-08	7.59753
P35606	Coatomer subunit beta' (Beta'-coat protein) (Beta'-COP) (p102)	COPB2_HUMAN	2.89915	3.90424e-13	12.4085
P54198	Protein HIRA (TUP1-like enhancer of split protein 1)	HIRA_HUMAN	2.8988	1.98256e-11	10.7028
Q9NZ09	Ubiquitin-associated protein 1 (UBAP-1) (Nasopharyngeal carcinoma-associated gene 20 protein)	UBAP1_HUMAN	2.89802	2.49389e-08	7.60312
Q7LBC6	Lysine-specific demethylase 3B (EC 1.14.11.65) (JmjC domain-containing histone demethylation protein 2B) (Jumonji domain-containing protein 1B) (Nuclear protein 5qNCA) ([histone H3]-dimethyl-L-lysine(9) demethylase 3B)	KDM3B_HUMAN	2.89798	2.1572e-14	13.6661
Q7KZ85	Transcription elongation factor SPT6 (hSPT6) (Histone chaperone suppressor of Ty6) (Tat-cotransactivator 2 protein) (Tat-CT2 protein)	SPT6H_HUMAN	2.89667	2.05789e-06	5.68658
Q15459	Splicing factor 3A subunit 1 (SF3a120) (Spliceosome-associated protein 114) (SAP 114)	SF3A1_HUMAN	2.89658	1.93393e-16	15.7136
O60583	Cyclin-T2 (CycT2)	CCNT2_HUMAN	2.89547	8.41258e-11	10.0751
Q15652	Probable JmjC domain-containing histone demethylation protein 2C (EC 1.14.11.-) (Jumonji domain-containing protein 1C) (Thyroid receptor-interacting protein 8) (TR-interacting protein 8) (TRIP-8)	JHD2C_HUMAN	2.89241	2.48167e-11	10.6053
Q5SW79	Centrosomal protein of 170 kDa (Cep170) (KARP-1-binding protein) (KARP1-binding protein)	CE170_HUMAN	2.88905	9.19845e-13	12.0363
O95391	Pre-mRNA-splicing factor SLU7 (hSlu7)	SLU7_HUMAN	2.88848	1.24048e-13	12.9064
Q8NB90	Ribosome biogenesis protein SPATA5 (EC 3.6.4.10) (Spermatogenesis-associated factor protein) (Spermatogenesis-associated protein 5)	AFG2H_HUMAN	2.88825	2.78705e-08	7.55486
Q7L099	Protein RUFY3 (RUN and FYVE domain-containing protein 3) (Rap2-interacting protein x) (RIPx) (Single axon-regulated protein) (Singar)	RUFY3_HUMAN	2.88822	1.32184e-15	14.8788
O75113	NEDD4-binding protein 1 (N4BP1) (EC 3.1.-.-)	N4BP1_HUMAN	2.88792	1.21219e-12	11.9164
P62829	60S ribosomal protein L23 (60S ribosomal protein L17) (Large ribosomal subunit protein uL14)	RL23_HUMAN	2.88751	9.50712e-09	8.02195
Q13033	Striatin-3 (Cell cycle autoantigen SG2NA) (S/G2 antigen)	STRN3_HUMAN	2.88705	2.40613e-11	10.6187
Q12923	Tyrosine-protein phosphatase non-receptor type 13 (EC 3.1.3.48) (Fas-associated protein-tyrosine phosphatase 1) (FAP-1) (PTP-BAS) (Protein-tyrosine phosphatase 1E) (PTP-E1) (hPTPE1) (Protein-tyrosine phosphatase PTPL1)	PTN13_HUMAN	2.88386	8.59409e-12	11.0658
Q9P266	Junctional cadherin 5-associated protein (Junctional protein associated with coronary artery disease) (JCAD)	JCAD_HUMAN	2.88305	5.438e-13	12.2646
P43243	Matrin-3	MATR3_HUMAN	2.88257	3.9558e-14	13.4028
Q9BV19	Uncharacterized protein C1orf50	CA050_HUMAN	2.87832	1.08584e-09	8.96423
Q99933	BAG family molecular chaperone regulator 1 (BAG-1) (Bcl-2-associated athanogene 1)	BAG1_HUMAN	2.87743	4.86896e-09	8.31256
Q9BWF3	RNA-binding protein 4 (Lark homolog) (hLark) (RNA-binding motif protein 4) (RNA-binding motif protein 4a)	RBM4_HUMAN	2.87659	5.31096e-10	9.27483
Q00613	Heat shock factor protein 1 (HSF 1) (Heat shock transcription factor 1) (HSTF 1)	HSF1_HUMAN	2.87626	1.16418e-10	9.93398
Q12906	Interleukin enhancer-binding factor 3 (Double-stranded RNA-binding protein 76) (DRBP76) (M-phase phosphoprotein 4) (MPP4) (Nuclear factor associated with dsRNA) (NFAR) (Nuclear factor of activated T-cells 90 kDa) (NF-AT-90) (Translational control protein 80) (TCP80)	ILF3_HUMAN	2.87538	6.73395e-15	14.1717
Q15750	TGF-beta-activated kinase 1 and MAP3K7-binding protein 1 (Mitogen-activated protein kinase kinase kinase 7-interacting protein 1) (TGF-beta-activated kinase 1-binding protein 1) (TAK1-binding protein 1)	TAB1_HUMAN	2.87484	4.26022e-09	8.37057
Q8NEF9	Serum response factor-binding protein 1 (SRF-dependent transcription regulation-associated protein) (p49/STRAP)	SRFB1_HUMAN	2.87449	5.88524e-12	11.2302
Q9NTI5	Sister chromatid cohesion protein PDS5 homolog B (Androgen-induced proliferation inhibitor) (Androgen-induced prostate proliferative shutoff-associated protein AS3)	PDS5B_HUMAN	2.87384	1.51419e-12	11.8198
Q8NDX5	Polyhomeotic-like protein 3 (Early development regulatory protein 3) (Homolog of polyhomeotic 3) (hPH3)	PHC3_HUMAN	2.87379	4.4907e-12	11.3477
Q7Z5L2	Coiled-coil domain-containing protein R3HCC1L (Growth inhibition and differentiation-related protein 88) (Putative mitochondrial space protein 32.1) (R3H and coiled-coil domain-containing protein 1-like)	R3HCL_HUMAN	2.8699	8.36413e-10	9.07758
Q12802	A-kinase anchor protein 13 (AKAP-13) (AKAP-Lbc) (Breast cancer nuclear receptor-binding auxiliary protein) (Guanine nucleotide exchange factor Lbc) (Human thyroid-anchoring protein 31) (Lymphoid blast crisis oncogene) (LBC oncogene) (Non-oncogenic Rho GTPase-specific GTP exchange factor) (Protein kinase A-anchoring protein 13) (PRKA13) (p47)	AKP13_HUMAN	2.86905	2.9742e-06	5.52663
Q9C0B0	RING finger protein unkempt homolog (Zinc finger CCCH domain-containing protein 5)	UNK_HUMAN	2.86708	3.77672e-08	7.42289
Q96L91	E1A-binding protein p400 (EC 3.6.4.-) (CAG repeat protein 32) (Domino homolog) (hDomino) (Trinucleotide repeat-containing gene 12 protein) (p400 kDa SWI2/SNF2-related protein)	EP400_HUMAN	2.86707	2.94113e-09	8.53149
Q68CZ2	Tensin-3 (Tensin-like SH2 domain-containing protein 1) (Tumor endothelial marker 6)	TENS3_HUMAN	2.86705	4.77504e-09	8.32102
Q96RU2	Ubiquitin carboxyl-terminal hydrolase 28 (EC 3.4.19.12) (Deubiquitinating enzyme 28) (Ubiquitin thioesterase 28) (Ubiquitin-specific-processing protease 28)	UBP28_HUMAN	2.86662	4.86894e-15	14.3126
Q9NYL9	Tropomodulin-3 (Ubiquitous tropomodulin) (U-Tmod)	TMOD3_HUMAN	2.86582	8.93153e-11	10.0491
Q8WVC0	RNA polymerase-associated protein LEO1 (Replicative senescence down-regulated leo1-like protein)	LEO1_HUMAN	2.86224	1.14863e-08	7.93982
Q9C0D5	Protein TANC1 (Tetratricopeptide repeat, ankyrin repeat and coiled-coil domain-containing protein 1)	TANC1_HUMAN	2.86185	4.94427e-06	5.3059
Q71U36	Tubulin alpha-1A chain (EC 3.6.5.-) (Alpha-tubulin 3) (Tubulin B-alpha-1) (Tubulin alpha-3 chain) [Cleaved into: Detyrosinated tubulin alpha-1A chain]	TBA1A_HUMAN	2.86094	2.53955e-06	5.59524
Q96M27	Protein PRRC1 (Proline-rich and coiled-coil-containing protein 1)	PRRC1_HUMAN	2.86034	4.21681e-10	9.37502
Q7L2J0	7SK snRNA methylphosphate capping enzyme (MePCE) (EC 2.1.1.-) (Bicoid-interacting protein 3 homolog) (Bin3 homolog)	MEPCE_HUMAN	2.86004	6.88585e-12	11.162
P35221	Catenin alpha-1 (Alpha E-catenin) (Cadherin-associated protein) (Renal carcinoma antigen NY-REN-13)	CTNA1_HUMAN	2.8583	8.65607e-06	5.06268
Q7Z4H7	HAUS augmin-like complex subunit 6	HAUS6_HUMAN	2.85719	5.63209e-15	14.2493
Q03111	Protein ENL (YEATS domain-containing protein 1)	ENL_HUMAN	2.85374	2.73459e-07	6.56311
Q96E09	PPP2R1A-PPP2R2A-interacting phosphatase regulator 1 (PABIR family member 1)	F122A_HUMAN	2.8535	1.19987e-11	10.9209
Q8IVW6	AT-rich interactive domain-containing protein 3B (ARID domain-containing protein 3B) (Bright and dead ringer protein) (Bright-like protein)	ARI3B_HUMAN	2.85289	7.85015e-10	9.10512
O95239	Chromosome-associated kinesin KIF4A (Chromokinesin-A)	KIF4A_HUMAN	2.85238	2.26216e-10	9.64548
Q14318	Peptidyl-prolyl cis-trans isomerase FKBP8 (PPIase FKBP8) (EC 5.2.1.8) (38 kDa FK506-binding protein) (38 kDa FKBP) (FKBP-38) (hFKBP38) (FK506-binding protein 8) (FKBP-8) (FKBPR38) (Rotamase)	FKBP8_HUMAN	2.84905	4.72222e-06	5.32585
O00443	Phosphatidylinositol 4-phosphate 3-kinase C2 domain-containing subunit alpha (PI3K-C2-alpha) (PtdIns-3-kinase C2 subunit alpha) (EC 2.7.1.137) (EC 2.7.1.153) (EC 2.7.1.154) (Phosphoinositide 3-kinase-C2-alpha)	P3C2A_HUMAN	2.84606	1.4139e-08	7.84958
Q96GX5	Serine/threonine-protein kinase greatwall (GW) (GWL) (hGWL) (EC 2.7.11.1) (Microtubule-associated serine/threonine-protein kinase-like) (MAST-L)	GWL_HUMAN	2.84241	1.15355e-11	10.938
Q96GY0	Zinc finger C2HC domain-containing protein 1A	ZC21A_HUMAN	2.83798	1.50396e-05	4.82276
Q9NP66	High mobility group protein 20A (HMG box-containing protein 20A) (HMG domain-containing protein 1) (HMG domain-containing protein HMGX1)	HM20A_HUMAN	2.83583	2.08659e-09	8.68056
Q9UH65	Switch-associated protein 70 (SWAP-70)	SWP70_HUMAN	2.83505	8.3726e-09	8.07714
Q6PCB5	Lysine-specific demethylase RSBN1L (EC 1.14.11.-) (Round spermatid basic protein 1-like protein)	RSBNL_HUMAN	2.83481	1.33397e-10	9.87485
Q9HCS7	Pre-mRNA-splicing factor SYF1 (Protein HCNP) (XPA-binding protein 2)	SYF1_HUMAN	2.83451	2.61568e-14	13.5824
P18615	Negative elongation factor E (NELF-E) (RNA-binding protein RD)	NELFE_HUMAN	2.83406	2.23458e-12	11.6508
P62316	Small nuclear ribonucleoprotein Sm D2 (Sm-D2) (snRNP core protein D2)	SMD2_HUMAN	2.83262	5.0062e-10	9.30049
P53611	Geranylgeranyl transferase type-2 subunit beta (EC 2.5.1.60) (Geranylgeranyl transferase type II subunit beta) (GGTase-II-beta) (Rab geranyl-geranyltransferase subunit beta) (Rab GG transferase beta) (Rab GGTase beta) (Rab geranylgeranyltransferase subunit beta) (Type II protein geranyl-geranyltransferase subunit beta)	PGTB2_HUMAN	2.83149	5.7721e-14	13.2387
O60784	Target of Myb1 membrane trafficking protein (Target of Myb protein 1)	TOM1_HUMAN	2.83119	9.6683e-10	9.01465
Q92625	Ankyrin repeat and SAM domain-containing protein 1A (Odin)	ANS1A_HUMAN	2.83047	1.70793e-13	12.7675
Q9BTD8	RNA-binding protein 42 (RNA-binding motif protein 42)	RBM42_HUMAN	2.83038	1.7446e-11	10.7583
Q9BZJ0	Crooked neck-like protein 1 (Crooked neck homolog) (hCrn)	CRNL1_HUMAN	2.83037	1.62332e-08	7.78959
P35612	Beta-adducin (Erythrocyte adducin subunit beta)	ADDB_HUMAN	2.82931	1.08283e-06	5.96544
O95487	Protein transport protein Sec24B (SEC24-related protein B)	SC24B_HUMAN	2.82782	5.15093e-11	10.2881
Q15477	Helicase SKI2W (Ski2) (EC 3.6.4.-) (Helicase-like protein) (HLP)	SKIV2_HUMAN	2.82546	1.06206e-05	4.97385
Q9NS69	Mitochondrial import receptor subunit TOM22 homolog (hTom22) (1C9-2) (Translocase of outer membrane 22 kDa subunit homolog)	TOM22_HUMAN	2.82542	3.76532e-08	7.4242
Q12874	Splicing factor 3A subunit 3 (SF3a60) (Spliceosome-associated protein 61) (SAP 61)	SF3A3_HUMAN	2.82385	1.31277e-11	10.8818
Q86XA9	HEAT repeat-containing protein 5A	HTR5A_HUMAN	2.82344	3.34669e-08	7.47538
Q9NR46	Endophilin-B2 (SH3 domain-containing GRB2-like protein B2)	SHLB2_HUMAN	2.82308	1.31966e-07	6.87954
Q14966	Zinc finger protein 638 (Cutaneous T-cell lymphoma-associated antigen se33-1) (CTCL-associated antigen se33-1) (Nuclear protein 220) (Zinc finger matrin-like protein)	ZN638_HUMAN	2.82242	3.83566e-14	13.4162
Q13428	Treacle protein (Treacher Collins syndrome protein)	TCOF_HUMAN	2.8208	4.77819e-09	8.32074
Q8TF01	Arginine/serine-rich protein PNISR (PNN-interacting serine/arginine-rich protein) (SR-related protein) (SR-rich protein) (Serine/arginine-rich-splicing regulatory protein 130) (SRrp130) (Splicing factor, arginine/serine-rich 130) (Splicing factor, arginine/serine-rich 18)	PNISR_HUMAN	2.82009	1.01289e-10	9.99444
O75147	Obscurin-like protein 1	OBSL1_HUMAN	2.82004	3.61616e-09	8.44175
Q86UE4	Protein LYRIC (3D3/LYRIC) (Astrocyte elevated gene-1 protein) (AEG-1) (Lysine-rich CEACAM1 co-isolated protein) (Metadherin) (Metastasis adhesion protein)	LYRIC_HUMAN	2.81789	8.11455e-12	11.0907
P38117	Electron transfer flavoprotein subunit beta (Beta-ETF)	ETFB_HUMAN	2.81681	1.86045e-07	6.73038
Q5T1V6	Probable ATP-dependent RNA helicase DDX59 (EC 3.6.4.13) (DEAD box protein 59) (Zinc finger HIT domain-containing protein 5)	DDX59_HUMAN	2.81151	5.01526e-08	7.29971
Q9NY61	Protein AATF (Apoptosis-antagonizing transcription factor) (Rb-binding protein Che-1)	AATF_HUMAN	2.81044	1.30182e-08	7.88545
Q6VMQ6	Activating transcription factor 7-interacting protein 1 (ATF-interacting protein) (ATF-IP) (ATF7-interacting protein) (ATFa-associated modulator) (hAM) (MBD1-containing chromatin-associated factor 1) (P621)	MCAF1_HUMAN	2.80768	8.41245e-09	8.07508
O60563	Cyclin-T1 (CycT1) (Cyclin-T)	CCNT1_HUMAN	2.80743	2.25904e-13	12.6461
Q3V6T2	Girdin (Akt phosphorylation enhancer) (APE) (Coiled-coil domain-containing protein 88A) (G alpha-interacting vesicle-associated protein) (GIV) (Girders of actin filament) (Hook-related protein 1) (HkRP1)	GRDN_HUMAN	2.80686	3.14546e-12	11.5023
Q9BX63	Fanconi anemia group J protein (Protein FACJ) (EC 3.6.4.13) (ATP-dependent RNA helicase BRIP1) (BRCA1-associated C-terminal helicase 1) (BRCA1-interacting protein C-terminal helicase 1) (BRCA1-interacting protein 1)	FANCJ_HUMAN	2.8066	4.60946e-08	7.33635
O95817	BAG family molecular chaperone regulator 3 (BAG-3) (Bcl-2-associated athanogene 3) (Bcl-2-binding protein Bis) (Docking protein CAIR-1)	BAG3_HUMAN	2.80496	3.178e-13	12.4978
Q92783	Signal transducing adapter molecule 1 (STAM-1)	STAM1_HUMAN	2.80439	8.35124e-11	10.0782
O95630	STAM-binding protein (EC 3.4.19.-) (Associated molecule with the SH3 domain of STAM) (Endosome-associated ubiquitin isopeptidase)	STABP_HUMAN	2.80437	3.34984e-12	11.475
Q9UBD5	Origin recognition complex subunit 3 (Origin recognition complex subunit Latheo)	ORC3_HUMAN	2.80332	1.32236e-09	8.87865
Q13546	Receptor-interacting serine/threonine-protein kinase 1 (EC 2.7.11.1) (Cell death protein RIP) (Receptor-interacting protein 1) (RIP-1)	RIPK1_HUMAN	2.80253	3.93516e-10	9.40504
P30876	DNA-directed RNA polymerase II subunit RPB2 (EC 2.7.7.6) (DNA-directed RNA polymerase II 140 kDa polypeptide) (DNA-directed RNA polymerase II subunit B) (RNA polymerase II subunit 2) (RNA polymerase II subunit B2)	RPB2_HUMAN	2.80205	1.07626e-07	6.96808
P36404	ADP-ribosylation factor-like protein 2	ARL2_HUMAN	2.8019	1.75748e-08	7.75511
Q99966	Cbp/p300-interacting transactivator 1 (Melanocyte-specific protein 1)	CITE1_HUMAN	2.80073	2.69215e-12	11.5699
Q9UI12	V-type proton ATPase subunit H (V-ATPase subunit H) (Nef-binding protein 1) (NBP1) (Protein VMA13 homolog) (V-ATPase 50/57 kDa subunits) (Vacuolar proton pump subunit H) (Vacuolar proton pump subunit SFD)	VATH_HUMAN	2.8005	9.61392e-06	5.0171
Q5SY16	Polynucleotide 5'-hydroxyl-kinase NOL9 (EC 2.7.1.-) (Nucleolar protein 9)	NOL9_HUMAN	2.79954	5.36836e-07	6.27016
Q5TKA1	Protein lin-9 homolog (HuLin-9) (hLin-9) (Beta subunit-associated regulator of apoptosis) (TUDOR gene similar protein) (Type I interferon receptor beta chain-associated protein) (pRB-associated protein)	LIN9_HUMAN	2.79852	7.37432e-10	9.13228
Q8TCG1	Protein CIP2A (Cancerous inhibitor of PP2A) (p90 autoantigen)	CIP2A_HUMAN	2.79804	6.75164e-09	8.17059
Q9ULW0	Targeting protein for Xklp2 (Differentially expressed in cancerous and non-cancerous lung cells 2) (DIL-2) (Hepatocellular carcinoma-associated antigen 519) (Hepatocellular carcinoma-associated antigen 90) (Protein fls353) (Restricted expression proliferation-associated protein 100) (p100)	TPX2_HUMAN	2.79759	4.04142e-12	11.3935
Q9NPG3	Ubinuclein-1 (HIRA-binding protein) (Protein VT4) (Ubiquitously expressed nuclear protein)	UBN1_HUMAN	2.79661	1.74418e-10	9.75841
Q9H8H0	Nucleolar protein 11	NOL11_HUMAN	2.79468	7.31297e-10	9.13591
Q9ULC3	Ras-related protein Rab-23	RAB23_HUMAN	2.79403	6.09876e-14	13.2148
O95372	Acyl-protein thioesterase 2 (APT-2) (EC 3.1.2.-) (Lysophospholipase II) (LPL-II) (LysoPLA II) (Palmitoyl-protein hydrolase) (EC 3.1.2.22)	LYPA2_HUMAN	2.7927	3.12052e-08	7.50577
Q5T8P6	RNA-binding protein 26 (CTCL tumor antigen se70-2) (RNA-binding motif protein 26)	RBM26_HUMAN	2.79229	6.2659e-14	13.203
Q86Y07	Serine/threonine-protein kinase VRK2 (EC 2.7.11.1) (Vaccinia-related kinase 2)	VRK2_HUMAN	2.79079	1.55359e-10	9.80866
Q8N954	G patch domain-containing protein 11 (Coiled-coil domain-containing protein 75)	GPT11_HUMAN	2.79065	3.0058e-09	8.52204
Q5VZE5	N-alpha-acetyltransferase 35, NatC auxiliary subunit (Embryonic growth-associated protein homolog) (Protein MAK10 homolog)	NAA35_HUMAN	2.78964	1.68074e-11	10.7745
P55196	Afadin (ALL1-fused gene from chromosome 6 protein) (Protein AF-6) (Afadin adherens junction formation factor)	AFAD_HUMAN	2.78915	1.16989e-11	10.9319
Q9Y4L1	Hypoxia up-regulated protein 1 (150 kDa oxygen-regulated protein) (ORP-150) (170 kDa glucose-regulated protein) (GRP-170)	HYOU1_HUMAN	2.78721	4.56545e-07	6.34052
Q16531	DNA damage-binding protein 1 (DDB p127 subunit) (DNA damage-binding protein a) (DDBa) (Damage-specific DNA-binding protein 1) (HBV X-associated protein 1) (XAP-1) (UV-damaged DNA-binding factor) (UV-damaged DNA-binding protein 1) (UV-DDB 1) (XPE-binding factor) (XPE-BF) (Xeroderma pigmentosum group E-complementing protein) (XPCe)	DDB1_HUMAN	2.78711	6.38436e-09	8.19488
Q5VV42	Threonylcarbamoyladenosine tRNA methylthiotransferase (EC 2.8.4.5) (CDK5 regulatory subunit-associated protein 1-like 1) (tRNA-t(6)A37 methylthiotransferase)	CDKAL_HUMAN	2.78627	1.80267e-10	9.74408
O14757	Serine/threonine-protein kinase Chk1 (EC 2.7.11.1) (CHK1 checkpoint homolog) (Cell cycle checkpoint kinase) (Checkpoint kinase-1)	CHK1_HUMAN	2.77977	1.0673e-09	8.97171
Q6NZ67	Mitotic-spindle organizing protein 2B (Mitotic-spindle organizing protein associated with a ring of gamma-tubulin 2B)	MZT2B_HUMAN	2.77933	1.66105e-09	8.77962
O75694	Nuclear pore complex protein Nup155 (155 kDa nucleoporin) (Nucleoporin Nup155)	NU155_HUMAN	2.77859	7.37227e-06	5.1324
Q9P2D3	HEAT repeat-containing protein 5B	HTR5B_HUMAN	2.7776	8.72918e-07	6.05903
Q9BRK5	45 kDa calcium-binding protein (Cab45) (Stromal cell-derived factor 4) (SDF-4)	CAB45_HUMAN	2.77463	6.35458e-09	8.19691
P52594	Arf-GAP domain and FG repeat-containing protein 1 (HIV-1 Rev-binding protein) (Nucleoporin-like protein RIP) (Rev-interacting protein) (Rev/Rex activation domain-binding protein)	AGFG1_HUMAN	2.77391	1.04482e-10	9.98096
O14936	Peripheral plasma membrane protein CASK (hCASK) (EC 2.7.11.1) (Calcium/calmodulin-dependent serine protein kinase) (Protein lin-2 homolog)	CSKP_HUMAN	2.77292	6.07559e-16	15.2164
Q9Y6I3	Epsin-1 (EH domain-binding mitotic phosphoprotein) (EPS-15-interacting protein 1)	EPN1_HUMAN	2.77251	1.55638e-09	8.80788
P05556	Integrin beta-1 (Fibronectin receptor subunit beta) (Glycoprotein IIa) (GPIIA) (VLA-4 subunit beta) (CD antigen CD29)	ITB1_HUMAN	2.77201	1.16462e-09	8.93382
O00429	Dynamin-1-like protein (EC 3.6.5.5) (Dnm1p/Vps1p-like protein) (DVLP) (Dynamin family member proline-rich carboxyl-terminal domain less) (Dymple) (Dynamin-like protein) (Dynamin-like protein 4) (Dynamin-like protein IV) (HdynIV) (Dynamin-related protein 1)	DNM1L_HUMAN	2.77144	6.80097e-07	6.16743
O75688	Protein phosphatase 1B (EC 3.1.3.16) (Protein phosphatase 2C isoform beta) (PP2C-beta)	PPM1B_HUMAN	2.77055	9.6443e-09	8.01573
Q13283	Ras GTPase-activating protein-binding protein 1 (G3BP-1) (EC 3.6.4.12) (EC 3.6.4.13) (ATP-dependent DNA helicase VIII) (hDH VIII) (GAP SH3 domain-binding protein 1)	G3BP1_HUMAN	2.76965	1.59598e-14	13.797
Q9UG63	ATP-binding cassette sub-family F member 2 (Iron-inhibited ABC transporter 2)	ABCF2_HUMAN	2.76952	7.69139e-13	12.114
P41091	Eukaryotic translation initiation factor 2 subunit 3 (EC 3.6.5.3) (Eukaryotic translation initiation factor 2 subunit gamma X) (eIF-2-gamma X) (eIF-2gX)	IF2G_HUMAN	2.76854	1.48932e-09	8.82701
Q75N03	E3 ubiquitin-protein ligase Hakai (EC 2.3.2.27) (Casitas B-lineage lymphoma-transforming sequence-like protein 1) (c-Cbl-like protein 1) (RING finger protein 188) (RING-type E3 ubiquitin transferase Hakai)	HAKAI_HUMAN	2.76496	1.8625e-06	5.7299
Q9Y3I0	RNA-splicing ligase RtcB homolog (EC 6.5.1.8) (3'-phosphate/5'-hydroxy nucleic acid ligase)	RTCB_HUMAN	2.76432	1.0153e-09	8.9934
P43490	Nicotinamide phosphoribosyltransferase (NAmPRTase) (Nampt) (EC 2.4.2.12) (Pre-B-cell colony-enhancing factor 1) (Pre-B cell-enhancing factor) (Visfatin)	NAMPT_HUMAN	2.76369	1.71177e-13	12.7666
Q7Z3T8	Zinc finger FYVE domain-containing protein 16 (Endofin) (Endosome-associated FYVE domain protein)	ZFY16_HUMAN	2.76089	4.05035e-12	11.3925
Q9C0F1	Centrosomal protein of 44 kDa (Cep44) (HBV PreS1-transactivated protein 3) (PS1TP3)	CEP44_HUMAN	2.76082	1.00482e-07	6.99791
Q05209	Tyrosine-protein phosphatase non-receptor type 12 (EC 3.1.3.48) (PTP-PEST) (Protein-tyrosine phosphatase G1) (PTPG1)	PTN12_HUMAN	2.75927	9.39185e-11	10.0272
Q9Y6E2	eIF5-mimic protein 1 (Basic leucine zipper and W2 domain-containing protein 2)	BZW2_HUMAN	2.75788	4.63328e-11	10.3341
Q969J2	Zinc finger protein with KRAB and SCAN domains 4 (P373c6.1) (Zinc finger protein 307) (Zinc finger protein 427)	ZKSC4_HUMAN	2.75628	4.76214e-11	10.3222
Q15233	Non-POU domain-containing octamer-binding protein (NonO protein) (54 kDa nuclear RNA- and DNA-binding protein) (p54(nrb)) (p54nrb) (55 kDa nuclear protein) (NMT55) (DNA-binding p52/p100 complex, 52 kDa subunit)	NONO_HUMAN	2.75568	3.63332e-09	8.4397
P18858	DNA ligase 1 (EC 6.5.1.1) (DNA ligase I) (Polydeoxyribonucleotide synthase [ATP] 1)	DNLI1_HUMAN	2.75494	8.41444e-12	11.075
Q7Z2K8	G protein-regulated inducer of neurite outgrowth 1 (GRIN1)	GRIN1_HUMAN	2.75486	1.84032e-10	9.73511
P25208	Nuclear transcription factor Y subunit beta (CAAT box DNA-binding protein subunit B) (Nuclear transcription factor Y subunit B) (NF-YB)	NFYB_HUMAN	2.75462	2.39807e-14	13.6201
Q96K76	Ubiquitin carboxyl-terminal hydrolase 47 (EC 3.4.19.12) (Deubiquitinating enzyme 47) (Ubiquitin thioesterase 47) (Ubiquitin-specific-processing protease 47)	UBP47_HUMAN	2.75404	4.3922e-12	11.3573
Q8ND24	RING finger protein 214	RN214_HUMAN	2.75401	6.70496e-08	7.1736
Q9P275	Ubiquitin carboxyl-terminal hydrolase 36 (EC 3.4.19.12) (Deubiquitinating enzyme 36) (Ubiquitin thioesterase 36) (Ubiquitin-specific-processing protease 36)	UBP36_HUMAN	2.75357	7.41656e-11	10.1298
P49643	DNA primase large subunit (DNA primase 58 kDa subunit) (p58)	PRI2_HUMAN	2.75138	3.99428e-13	12.3986
Q96BY7	Autophagy-related protein 2 homolog B	ATG2B_HUMAN	2.74907	8.43314e-12	11.074
P49914	5-formyltetrahydrofolate cyclo-ligase (EC 6.3.3.2) (5,10-methenyl-tetrahydrofolate synthetase) (MTHFS) (Methenyl-THF synthetase)	MTHFS_HUMAN	2.74876	6.84848e-10	9.16441
Q15637	Splicing factor 1 (Mammalian branch point-binding protein) (BBP) (mBBP) (Transcription factor ZFM1) (Zinc finger gene in MEN1 locus) (Zinc finger protein 162)	SF01_HUMAN	2.7468	1.30466e-11	10.8845
Q5VVJ2	Deubiquitinase MYSM1 (2A-DUB) (EC 3.4.19.-) (Myb-like, SWIRM and MPN domain-containing protein 1)	MYSM1_HUMAN	2.74634	2.29552e-15	14.6391
Q9C026	E3 ubiquitin-protein ligase TRIM9 (EC 2.3.2.27) (RING finger protein 91) (RING-type E3 ubiquitin transferase TRIM9) (Tripartite motif-containing protein 9)	TRIM9_HUMAN	2.74622	8.05827e-11	10.0938
Q92922	SWI/SNF complex subunit SMARCC1 (BRG1-associated factor 155) (BAF155) (SWI/SNF complex 155 kDa subunit) (SWI/SNF-related matrix-associated actin-dependent regulator of chromatin subfamily C member 1)	SMRC1_HUMAN	2.74576	4.50715e-10	9.3461
Q9HC77	Centromere protein J (CENP-J) (Centrosomal P4.1-associated protein) (LAG-3-associated protein) (LYST-interacting protein 1)	CENPJ_HUMAN	2.74523	1.07261e-11	10.9696
Q96KP4	Cytosolic non-specific dipeptidase (EC 3.4.13.18) (CNDP dipeptidase 2) (Glutamate carboxypeptidase-like protein 1) (Peptidase A) (Threonyl dipeptidase)	CNDP2_HUMAN	2.7446	3.81529e-06	5.41847
Q8IXH7	Negative elongation factor C/D (NELF-C/D) (TH1-like protein)	NELFD_HUMAN	2.74259	2.74207e-06	5.56192
Q8IX90	Spindle and kinetochore-associated protein 3	SKA3_HUMAN	2.74067	1.06087e-12	11.9743
Q9UDY2	Tight junction protein ZO-2 (Tight junction protein 2) (Zona occludens protein 2) (Zonula occludens protein 2)	ZO2_HUMAN	2.73922	2.33145e-10	9.63237
Q9GZU8	PSME3-interacting protein (NEFA-interacting nuclear protein NIP30) (PA28G-interacting protein)	PIP30_HUMAN	2.73893	3.48746e-11	10.4575
O94966	Ubiquitin carboxyl-terminal hydrolase 19 (EC 3.4.19.12) (Deubiquitinating enzyme 19) (Ubiquitin thioesterase 19) (Ubiquitin-specific-processing protease 19) (Zinc finger MYND domain-containing protein 9)	UBP19_HUMAN	2.73632	1.34044e-06	5.87275
P14735	Insulin-degrading enzyme (EC 3.4.24.56) (Abeta-degrading protease) (Insulin protease) (Insulinase) (Insulysin)	IDE_HUMAN	2.73616	1.97987e-06	5.70336
Q9H4M9	EH domain-containing protein 1 (PAST homolog 1) (hPAST1) (Testilin)	EHD1_HUMAN	2.73588	5.54806e-09	8.25586
Q96S59	Ran-binding protein 9 (RanBP9) (BPM-L) (BPM90) (Ran-binding protein M) (RanBPM) (RanBP7)	RANB9_HUMAN	2.72999	3.61338e-12	11.4421
Q9H8K7	ATPase PAAT (EC 3.6.1.-) (Protein associated with ABC transporters) (PAAT)	CJ088_HUMAN	2.72976	2.58778e-07	6.58707
O95983	Methyl-CpG-binding domain protein 3 (Methyl-CpG-binding protein MBD3)	MBD3_HUMAN	2.72889	6.09838e-10	9.21479
Q9Y4P8	WD repeat domain phosphoinositide-interacting protein 2 (WIPI-2) (WIPI49-like protein 2)	WIPI2_HUMAN	2.72804	3.28417e-10	9.48357
Q9UKN8	General transcription factor 3C polypeptide 4 (EC 2.3.1.48) (TF3C-delta) (Transcription factor IIIC 90 kDa subunit) (TFIIIC 90 kDa subunit) (TFIIIC90) (Transcription factor IIIC subunit delta)	TF3C4_HUMAN	2.72306	3.30855e-06	5.48036
Q15020	Squamous cell carcinoma antigen recognized by T-cells 3 (SART-3) (Tat-interacting protein of 110 kDa) (Tip110) (p110 nuclear RNA-binding protein)	SART3_HUMAN	2.72049	8.48794e-12	11.0712
P78344	Eukaryotic translation initiation factor 4 gamma 2 (eIF-4-gamma 2) (eIF-4G 2) (eIF4G 2) (Death-associated protein 5) (DAP-5) (p97)	IF4G2_HUMAN	2.71973	8.96783e-15	14.0473
Q9UKY1	Zinc fingers and homeoboxes protein 1	ZHX1_HUMAN	2.71963	3.21506e-07	6.49281
Q12931	Heat shock protein 75 kDa, mitochondrial (HSP 75) (TNFR-associated protein 1) (Tumor necrosis factor type 1 receptor-associated protein) (TRAP-1)	TRAP1_HUMAN	2.71899	7.68056e-08	7.11461
Q9Y2X9	Zinc finger protein 281 (GC-box-binding zinc finger protein 1) (Transcription factor ZBP-99) (Zinc finger DNA-binding protein 99)	ZN281_HUMAN	2.71832	3.2567e-14	13.4872
P42166	Lamina-associated polypeptide 2, isoform alpha (Thymopoietin isoform alpha) (TP alpha) (Thymopoietin-related peptide isoform alpha) (TPRP isoform alpha) [Cleaved into: Thymopoietin (TP) (Splenin); Thymopentin (TP5)]	LAP2A_HUMAN	2.71719	3.01388e-14	13.5209
Q9Y2H1	Serine/threonine-protein kinase 38-like (EC 2.7.11.1) (NDR2 protein kinase) (Nuclear Dbf2-related kinase 2)	ST38L_HUMAN	2.71606	4.94138e-09	8.30615
Q9Y4W2	Ribosomal biogenesis protein LAS1L (Protein LAS1 homolog)	LAS1L_HUMAN	2.71596	5.02297e-07	6.29904
Q6UWE0	E3 ubiquitin-protein ligase LRSAM1 (EC 2.3.2.27) (Leucine-rich repeat and sterile alpha motif-containing protein 1) (RING-type E3 ubiquitin transferase LRSAM1) (Tsg101-associated ligase) (hTAL)	LRSM1_HUMAN	2.71285	7.33595e-13	12.1345
P23246	Splicing factor, proline- and glutamine-rich (100 kDa DNA-pairing protein) (hPOMp100) (DNA-binding p52/p100 complex, 100 kDa subunit) (Polypyrimidine tract-binding protein-associated-splicing factor) (PSF) (PTB-associated-splicing factor)	SFPQ_HUMAN	2.71101	4.40894e-10	9.35567
O75717	WD repeat and HMG-box DNA-binding protein 1 (Acidic nucleoplasmic DNA-binding protein 1) (And-1)	WDHD1_HUMAN	2.7098	2.16745e-10	9.66405
Q15293	Reticulocalbin-1	RCN1_HUMAN	2.70954	8.36024e-11	10.0778
Q9H814	Phosphorylated adapter RNA export protein (RNA U small nuclear RNA export adapter protein)	PHAX_HUMAN	2.70755	2.99288e-11	10.5239
Q9BZF3	Oxysterol-binding protein-related protein 6 (ORP-6) (OSBP-related protein 6)	OSBL6_HUMAN	2.7056	3.06397e-06	5.51372
O43516	WAS/WASL-interacting protein family member 1 (Protein PRPL-2) (Wiskott-Aldrich syndrome protein-interacting protein) (WASP-interacting protein)	WIPF1_HUMAN	2.70468	1.41678e-11	10.8487
Q9Y5K6	CD2-associated protein (Adapter protein CMS) (Cas ligand with multiple SH3 domains)	CD2AP_HUMAN	2.70442	8.28787e-15	14.0816
Q7L014	Probable ATP-dependent RNA helicase DDX46 (EC 3.6.4.13) (DEAD box protein 46) (PRP5 homolog)	DDX46_HUMAN	2.70172	3.26508e-14	13.4861
O43318	Mitogen-activated protein kinase kinase kinase 7 (EC 2.7.11.25) (Transforming growth factor-beta-activated kinase 1) (TGF-beta-activated kinase 1)	M3K7_HUMAN	2.70154	2.26328e-10	9.64526
O14531	Dihydropyrimidinase-related protein 4 (DRP-4) (Collapsin response mediator protein 3) (CRMP-3) (UNC33-like phosphoprotein 4) (ULIP-4)	DPYL4_HUMAN	2.69849	5.04575e-11	10.2971
Q9H8H2	Probable ATP-dependent RNA helicase DDX31 (EC 3.6.4.13) (DEAD box protein 31) (Helicain)	DDX31_HUMAN	2.69829	1.41576e-11	10.849
O60508	Pre-mRNA-processing factor 17 (Cell division cycle 40 homolog) (EH-binding protein 3) (Ehb3) (PRP17 homolog) (hPRP17)	PRP17_HUMAN	2.69669	5.46192e-07	6.26265
Q9C0C9	(E3-independent) E2 ubiquitin-conjugating enzyme (EC 2.3.2.24) (E2/E3 hybrid ubiquitin-protein ligase UBE2O) (Ubiquitin carrier protein O) (Ubiquitin-conjugating enzyme E2 O) (Ubiquitin-conjugating enzyme E2 of 230 kDa) (Ubiquitin-conjugating enzyme E2-230K) (Ubiquitin-protein ligase O)	UBE2O_HUMAN	2.6966	1.52169e-12	11.8177
Q13492	Phosphatidylinositol-binding clathrin assembly protein (Clathrin assembly lymphoid myeloid leukemia protein)	PICAL_HUMAN	2.69536	9.66658e-09	8.01473
P35453	Homeobox protein Hox-D13 (Homeobox protein Hox-4I)	HXD13_HUMAN	2.69514	8.76194e-10	9.0574
P05386	60S acidic ribosomal protein P1 (Large ribosomal subunit protein P1)	RLA1_HUMAN	2.69397	3.0494e-05	4.51579
Q8N1G2	Cap-specific mRNA (nucleoside-2'-O-)-methyltransferase 1 (EC 2.1.1.57) (Cap methyltransferase 1) (Cap1 2'O-ribose methyltransferase 1) (MTr1) (hMTr1) (FtsJ methyltransferase domain-containing protein 2) (Interferon-stimulated gene 95 kDa protein) (ISG95)	CMTR1_HUMAN	2.69095	0.000159051	3.79846
Q8NHV4	Protein NEDD1 (Neural precursor cell expressed developmentally down-regulated protein 1) (NEDD-1)	NEDD1_HUMAN	2.68864	3.24635e-09	8.4886
P35813	Protein phosphatase 1A (EC 3.1.3.16) (Protein phosphatase 2C isoform alpha) (PP2C-alpha) (Protein phosphatase IA)	PPM1A_HUMAN	2.68815	4.84506e-11	10.3147
O15027	Protein transport protein Sec16A (SEC16 homolog A) (p250)	SC16A_HUMAN	2.68753	1.16657e-09	8.93309
P35251	Replication factor C subunit 1 (Activator 1 140 kDa subunit) (A1 140 kDa subunit) (Activator 1 large subunit) (Activator 1 subunit 1) (DNA-binding protein PO-GA) (Replication factor C 140 kDa subunit) (RF-C 140 kDa subunit) (RFC140) (Replication factor C large subunit)	RFC1_HUMAN	2.6864	2.47348e-14	13.6067
O60879	Protein diaphanous homolog 2 (Diaphanous-related formin-2) (DRF2)	DIAP2_HUMAN	2.68619	8.54048e-07	6.06852
P09234	U1 small nuclear ribonucleoprotein C (U1 snRNP C) (U1-C) (U1C)	RU1C_HUMAN	2.68537	6.32752e-12	11.1988
Q9ULR0	Pre-mRNA-splicing factor ISY1 homolog	ISY1_HUMAN	2.68531	2.01603e-11	10.6955
P29558	RNA-binding motif, single-stranded-interacting protein 1 (Single-stranded DNA-binding protein MSSP-1) (Suppressor of CDC2 with RNA-binding motif 2)	RBMS1_HUMAN	2.68394	2.44288e-12	11.6121
Q96BT3	Centromere protein T (CENP-T) (Interphase centromere complex protein 22)	CENPT_HUMAN	2.68307	1.23115e-08	7.90969
Q9C0B7	Transport and Golgi organization protein 6 homolog (Transmembrane and coiled-coil domain-containing protein 7)	TNG6_HUMAN	2.68165	4.4213e-08	7.35445
Q9Y5X1	Sorting nexin-9 (SH3 and PX domain-containing protein 1) (Protein SDP1) (SH3 and PX domain-containing protein 3A)	SNX9_HUMAN	2.67716	2.3685e-09	8.62553
P39880	Homeobox protein cut-like 1 (CCAAT displacement protein) (CDP) (CDP/Cux p200) (Homeobox protein cux-1) [Cleaved into: CDP/Cux p110]	CUX1_HUMAN	2.67664	6.69395e-08	7.17432
Q15365	Poly(rC)-binding protein 1 (Alpha-CP1) (Heterogeneous nuclear ribonucleoprotein E1) (hnRNP E1) (Nucleic acid-binding protein SUB2.3)	PCBP1_HUMAN	2.67619	9.1554e-13	12.0383
Q9H6T3	RNA polymerase II-associated protein 3	RPAP3_HUMAN	2.67573	1.66982e-12	11.7773
Q8N6T3	ADP-ribosylation factor GTPase-activating protein 1 (ARF GAP 1) (ADP-ribosylation factor 1 GTPase-activating protein) (ARF1 GAP) (ARF1-directed GTPase-activating protein)	ARFG1_HUMAN	2.67349	2.50729e-11	10.6008
Q9UJY5	ADP-ribosylation factor-binding protein GGA1 (Gamma-adaptin-related protein 1) (Golgi-localized, gamma ear-containing, ARF-binding protein 1)	GGA1_HUMAN	2.67126	2.0905e-11	10.6798
Q6ZSR9	Uncharacterized protein FLJ45252	YJ005_HUMAN	2.66959	8.39609e-08	7.07592
Q8WXA9	Splicing regulatory glutamine/lysine-rich protein 1 (Serine/arginine-rich-splicing regulatory protein 86) (SRrp86) (Splicing factor, arginine/serine-rich 12) (Splicing regulatory protein 508) (SRrp508)	SREK1_HUMAN	2.66854	2.81014e-08	7.55127
Q01813	ATP-dependent 6-phosphofructokinase, platelet type (ATP-PFK) (PFK-P) (EC 2.7.1.11) (6-phosphofructokinase type C) (Phosphofructo-1-kinase isozyme C) (PFK-C) (Phosphohexokinase)	PFKAP_HUMAN	2.66589	9.00804e-07	6.04537
Q9UBB9	Tuftelin-interacting protein 11 (Septin and tuftelin-interacting protein 1) (STIP-1)	TFP11_HUMAN	2.66551	5.44239e-14	13.2642
Q6ZNB6	NF-X1-type zinc finger protein NFXL1 (Ovarian zinc finger protein) (hOZFP)	NFXL1_HUMAN	2.66498	4.93709e-10	9.30653
Q96T37	RNA-binding protein 15 (One-twenty two protein 1) (RNA-binding motif protein 15)	RBM15_HUMAN	2.66433	0.000244929	3.61096
Q14807	Kinesin-like protein KIF22 (Kinesin-like DNA-binding protein) (Kinesin-like protein 4)	KIF22_HUMAN	2.66349	0.000637566	3.19547
P56545	C-terminal-binding protein 2 (CtBP2)	CTBP2_HUMAN	2.65831	1.67765e-06	5.7753
Q86VM9	Zinc finger CCCH domain-containing protein 18 (Nuclear protein NHN1)	ZCH18_HUMAN	2.65576	2.00912e-09	8.69699
O75475	PC4 and SFRS1-interacting protein (CLL-associated antigen KW-7) (Dense fine speckles 70 kDa protein) (DFS 70) (Lens epithelium-derived growth factor) (Transcriptional coactivator p75/p52)	PSIP1_HUMAN	2.6541	2.0378e-08	7.69084
P26196	Probable ATP-dependent RNA helicase DDX6 (EC 3.6.4.13) (ATP-dependent RNA helicase p54) (DEAD box protein 6) (Oncogene RCK)	DDX6_HUMAN	2.65246	2.50064e-14	13.6019
Q15047	Histone-lysine N-methyltransferase SETDB1 (EC 2.1.1.366) (ERG-associated protein with SET domain) (ESET) (Histone H3-K9 methyltransferase 4) (H3-K9-HMTase 4) (Lysine N-methyltransferase 1E) (SET domain bifurcated 1)	SETB1_HUMAN	2.65025	0.00020116	3.69646
O75381	Peroxisomal membrane protein PEX14 (PTS1 receptor-docking protein) (Peroxin-14) (Peroxisomal membrane anchor protein PEX14)	PEX14_HUMAN	2.64782	4.64395e-11	10.3331
P30260	Cell division cycle protein 27 homolog (Anaphase-promoting complex subunit 3) (APC3) (CDC27 homolog) (CDC27Hs) (H-NUC)	CDC27_HUMAN	2.64772	2.26663e-08	7.64462
Q8IY31	Intraflagellar transport protein 20 homolog (hIFT20)	IFT20_HUMAN	2.64531	6.12135e-07	6.21315
Q6ZWJ1	Syntaxin-binding protein 4 (Syntaxin 4-interacting protein) (STX4-interacting protein) (Synip)	STXB4_HUMAN	2.64187	6.48963e-11	10.1878
O95319	CUGBP Elav-like family member 2 (CELF-2) (Bruno-like protein 3) (CUG triplet repeat RNA-binding protein 2) (CUG-BP2) (CUG-BP- and ETR-3-like factor 2) (ELAV-type RNA-binding protein 3) (ETR-3) (Neuroblastoma apoptosis-related RNA-binding protein) (hNAPOR) (RNA-binding protein BRUNOL-3)	CELF2_HUMAN	2.64175	2.14929e-09	8.66771
P49189	4-trimethylaminobutyraldehyde dehydrogenase (TMABA-DH) (TMABALDH) (EC 1.2.1.47) (Aldehyde dehydrogenase E3 isozyme) (Aldehyde dehydrogenase family 9 member A1) (EC 1.2.1.3) (Gamma-aminobutyraldehyde dehydrogenase) (EC 1.2.1.19) (R-aminobutyraldehyde dehydrogenase) [Cleaved into: 4-trimethylaminobutyraldehyde dehydrogenase, N-terminally processed]	AL9A1_HUMAN	2.64141	5.91375e-08	7.22814
Q9UBF8	Phosphatidylinositol 4-kinase beta (PI4K-beta) (PI4Kbeta) (PtdIns 4-kinase beta) (EC 2.7.1.67) (NPIK) (PI4K92) (PI4KIII)	PI4KB_HUMAN	2.6402	1.16573e-08	7.9334
Q9UHR5	SAP30-binding protein (Transcriptional regulator protein HCNGP)	S30BP_HUMAN	2.63869	4.02388e-13	12.3954
P42566	Epidermal growth factor receptor substrate 15 (Protein Eps15) (Protein AF-1p)	EPS15_HUMAN	2.63445	2.44064e-09	8.6125
P61011	Signal recognition particle 54 kDa protein (SRP54) (EC 3.6.5.-)	SRP54_HUMAN	2.63217	9.32226e-14	13.0305
P43246	DNA mismatch repair protein Msh2 (hMSH2) (MutS protein homolog 2)	MSH2_HUMAN	2.63188	6.3875e-07	6.19467
Q9UK41	Vacuolar protein sorting-associated protein 28 homolog (H-Vps28) (ESCRT-I complex subunit VPS28)	VPS28_HUMAN	2.63096	6.03533e-09	8.2193
Q9Y520	Protein PRRC2C (BAT2 domain-containing protein 1) (HBV X-transactivated gene 2 protein) (HBV XAg-transactivated protein 2) (HLA-B-associated transcript 2-like 2) (Proline-rich and coiled-coil-containing protein 2C)	PRC2C_HUMAN	2.62877	7.87055e-12	11.104
Q9NYF8	Bcl-2-associated transcription factor 1 (Btf) (BCLAF1 and THRAP3 family member 1)	BCLF1_HUMAN	2.62815	1.7213e-14	13.7641
Q9BPX3	Condensin complex subunit 3 (Chromosome-associated protein G) (Condensin subunit CAP-G) (hCAP-G) (Melanoma antigen NY-MEL-3) (Non-SMC condensin I complex subunit G) (XCAP-G homolog)	CND3_HUMAN	2.62767	3.80831e-08	7.41927
P51956	Serine/threonine-protein kinase Nek3 (EC 2.7.11.1) (HSPK 36) (Never in mitosis A-related kinase 3) (NimA-related protein kinase 3)	NEK3_HUMAN	2.62616	3.01892e-11	10.5201
Q93052	Lipoma-preferred partner (LIM domain-containing preferred translocation partner in lipoma)	LPP_HUMAN	2.62536	7.08073e-11	10.1499
O95835	Serine/threonine-protein kinase LATS1 (EC 2.7.11.1) (Large tumor suppressor homolog 1) (WARTS protein kinase) (h-warts)	LATS1_HUMAN	2.6248	7.37313e-07	6.13235
Q92917	G-patch domain and KOW motifs-containing protein (G-patch domain-containing protein 5) (Protein MOS2 homolog) (Protein T54)	GPKOW_HUMAN	2.62431	1.4017e-13	12.8533
O00566	U3 small nucleolar ribonucleoprotein protein MPP10 (M phase phosphoprotein 10)	MPP10_HUMAN	2.62363	1.3233e-05	4.87834
Q5SVZ6	Zinc finger MYM-type protein 1	ZMYM1_HUMAN	2.6227	1.73219e-06	5.7614
O75643	U5 small nuclear ribonucleoprotein 200 kDa helicase (EC 3.6.4.13) (Activating signal cointegrator 1 complex subunit 3-like 1) (BRR2 homolog) (U5 snRNP-specific 200 kDa protein) (U5-200KD)	U520_HUMAN	2.62079	6.7335e-12	11.1718
P22059	Oxysterol-binding protein 1	OSBP1_HUMAN	2.62028	3.02899e-12	11.5187
Q9HBM6	Transcription initiation factor TFIID subunit 9B (Neuronal cell death-related protein 7) (DN-7) (Transcription initiation factor TFIID subunit 9-like) (Transcription-associated factor TAFII31L)	TAF9B_HUMAN	2.62006	6.69149e-11	10.1745
P78316	Nucleolar protein 14 (Nucleolar complex protein 14)	NOP14_HUMAN	2.61737	3.27742e-06	5.48447
O60524	Ribosome quality control complex subunit NEMF (Antigen NY-CO-1) (Nuclear export mediator factor) (Serologically defined colon cancer antigen 1)	NEMF_HUMAN	2.61577	2.86508e-11	10.5429
P35658	Nuclear pore complex protein Nup214 (214 kDa nucleoporin) (Nucleoporin Nup214) (Protein CAN)	NU214_HUMAN	2.61507	3.10054e-13	12.5086
O15173	Membrane-associated progesterone receptor component 2 (Progesterone membrane-binding protein) (Steroid receptor protein DG6)	PGRC2_HUMAN	2.61383	4.52154e-09	8.34471
Q96FZ2	Abasic site processing protein HMCES (Embryonic stem cell-specific 5-hydroxymethylcytosine-binding protein) (ES cell-specific 5hmC-binding protein) (Peptidase HMCES) (EC 3.4.-.-) (SRAP domain-containing protein 1)	HMCES_HUMAN	2.61269	1.19818e-07	6.92148
Q8IYB1	Nucleotidyltransferase MB21D2 (EC 2.7.7.-) (Mab-21 domain-containing protein 2) (hMB21D2)	M21D2_HUMAN	2.61265	3.15195e-10	9.50142
Q99661	Kinesin-like protein KIF2C (Kinesin-like protein 6) (Mitotic centromere-associated kinesin) (MCAK)	KIF2C_HUMAN	2.61087	8.06466e-06	5.09341
O14613	Cdc42 effector protein 2 (Binder of Rho GTPases 1)	BORG1_HUMAN	2.61036	9.4602e-15	14.0241
Q9C0C2	182 kDa tankyrase-1-binding protein	TB182_HUMAN	2.60678	1.9474e-09	8.71054
E9PAV3	Nascent polypeptide-associated complex subunit alpha, muscle-specific form (Alpha-NAC, muscle-specific form) (skNAC)	NACAM_HUMAN	2.60656	1.64312e-10	9.78433
Q92997	Segment polarity protein dishevelled homolog DVL-3 (Dishevelled-3) (DSH homolog 3)	DVL3_HUMAN	2.60568	1.71206e-07	6.76648
P78559	Microtubule-associated protein 1A (MAP-1A) (Proliferation-related protein p80) [Cleaved into: MAP1A heavy chain; MAP1 light chain LC2]	MAP1A_HUMAN	2.60496	2.52558e-08	7.59764
O75506	Heat shock factor-binding protein 1 (Nasopharyngeal carcinoma-associated antigen 13) (NPC-A-13)	HSBP1_HUMAN	2.6042	2.4039e-09	8.61908
P98170	E3 ubiquitin-protein ligase XIAP (EC 2.3.2.27) (Baculoviral IAP repeat-containing protein 4) (IAP-like protein) (ILP) (hILP) (Inhibitor of apoptosis protein 3) (IAP-3) (hIAP-3) (hIAP3) (RING-type E3 ubiquitin transferase XIAP) (X-linked inhibitor of apoptosis protein) (X-linked IAP)	XIAP_HUMAN	2.60371	1.92876e-10	9.71472
Q16555	Dihydropyrimidinase-related protein 2 (DRP-2) (Collapsin response mediator protein 2) (CRMP-2) (N2A3) (Unc-33-like phosphoprotein 2) (ULIP-2)	DPYL2_HUMAN	2.60271	2.59894e-11	10.5852
Q9NZI8	Insulin-like growth factor 2 mRNA-binding protein 1 (IGF2 mRNA-binding protein 1) (IMP-1) (IMP1) (Coding region determinant-binding protein) (CRD-BP) (IGF-II mRNA-binding protein 1) (VICKZ family member 1) (Zipcode-binding protein 1) (ZBP-1)	IF2B1_HUMAN	2.60223	6.08163e-15	14.216
Q15653	NF-kappa-B inhibitor beta (NF-kappa-BIB) (I-kappa-B-beta) (IkB-B) (IkB-beta) (IkappaBbeta) (Thyroid receptor-interacting protein 9) (TR-interacting protein 9) (TRIP-9)	IKBB_HUMAN	2.60181	2.08302e-07	6.68131
Q15464	SH2 domain-containing adapter protein B	SHB_HUMAN	2.59824	1.82145e-08	7.73958
Q5TAX3	Terminal uridylyltransferase 4 (TUTase 4) (EC 2.7.7.52) (Zinc finger CCHC domain-containing protein 11)	TUT4_HUMAN	2.59712	6.51268e-07	6.18624
P29590	Protein PML (E3 SUMO-protein ligase PML) (EC 2.3.2.-) (Promyelocytic leukemia protein) (RING finger protein 71) (RING-type E3 SUMO transferase PML) (Tripartite motif-containing protein 19) (TRIM19)	PML_HUMAN	2.59679	6.8356e-10	9.16522
Q5JVS0	Intracellular hyaluronan-binding protein 4 (IHABP-4) (IHABP4) (Hyaluronan-binding protein 4) (Ki-1/57 intracellular antigen)	HABP4_HUMAN	2.59566	7.71758e-10	9.11252
Q7Z2Z2	Elongation factor-like GTPase 1 (Elongation factor Tu GTP-binding domain-containing protein 1) (Elongation factor-like 1) (Protein FAM42A)	EFL1_HUMAN	2.59565	1.03072e-09	8.98686
Q8WX93	Palladin (SIH002) (Sarcoma antigen NY-SAR-77)	PALLD_HUMAN	2.59548	4.37364e-11	10.3592
Q92575	UBX domain-containing protein 4 (Erasin) (UBX domain-containing protein 2)	UBXN4_HUMAN	2.59481	1.28504e-06	5.89109
O94925	Glutaminase kidney isoform, mitochondrial (GLS) (EC 3.5.1.2) (K-glutaminase) (L-glutamine amidohydrolase) [Cleaved into: Glutaminase kidney isoform, mitochondrial 68 kDa chain; Glutaminase kidney isoform, mitochondrial 65 kDa chain]	GLSK_HUMAN	2.59422	2.08109e-08	7.68171
Q5VUJ6	Leucine-rich repeat and calponin homology domain-containing protein 2	LRCH2_HUMAN	2.59241	2.17592e-09	8.66236
P45974	Ubiquitin carboxyl-terminal hydrolase 5 (EC 3.4.19.12) (Deubiquitinating enzyme 5) (Isopeptidase T) (Ubiquitin thioesterase 5) (Ubiquitin-specific-processing protease 5)	UBP5_HUMAN	2.59213	1.67246e-10	9.77664
Q9ULT8	E3 ubiquitin-protein ligase HECTD1 (EC 2.3.2.26) (E3 ligase for inhibin receptor) (EULIR) (HECT domain-containing protein 1)	HECD1_HUMAN	2.59196	1.12307e-07	6.94959
P46020	Phosphorylase b kinase regulatory subunit alpha, skeletal muscle isoform (Phosphorylase kinase alpha M subunit)	KPB1_HUMAN	2.59083	9.19716e-07	6.03635
A1X283	SH3 and PX domain-containing protein 2B (Adapter protein HOFI) (Factor for adipocyte differentiation 49) (Tyrosine kinase substrate with four SH3 domains)	SPD2B_HUMAN	2.58936	8.88941e-12	11.0511
Q9UMN6	Histone-lysine N-methyltransferase 2B (Lysine N-methyltransferase 2B) (EC 2.1.1.364) (Myeloid/lymphoid or mixed-lineage leukemia protein 4) (Trithorax homolog 2) (WW domain-binding protein 7) (WBP-7)	KMT2B_HUMAN	2.58717	1.23109e-06	5.90971
Q7Z2W4	Zinc finger CCCH-type antiviral protein 1 (ADP-ribosyltransferase diphtheria toxin-like 13) (ARTD13) (Inactive Poly [ADP-ribose] polymerase 13) (PARP13) (Zinc finger CCCH domain-containing protein 2) (Zinc finger antiviral protein) (ZAP)	ZCCHV_HUMAN	2.58511	6.91415e-13	12.1603
Q9UGP4	LIM domain-containing protein 1	LIMD1_HUMAN	2.58188	3.183e-13	12.4972
Q9BQ75	Protein CMSS1 (Cms1 ribosomal small subunit homolog)	CMS1_HUMAN	2.58142	2.14391e-06	5.66879
P35611	Alpha-adducin (Erythrocyte adducin subunit alpha)	ADDA_HUMAN	2.58019	2.49857e-11	10.6023
Q15723	ETS-related transcription factor Elf-2 (E74-like factor 2) (New ETS-related factor)	ELF2_HUMAN	2.58003	2.03508e-07	6.69142
P53990	IST1 homolog (hIST1) (Charged multivesicular body protein 8) (CHMP8) (Putative MAPK-activating protein PM28)	IST1_HUMAN	2.57996	1.19336e-09	8.92323
P53367	Arfaptin-1 (ADP-ribosylation factor-interacting protein 1)	ARFP1_HUMAN	2.57888	8.55741e-12	11.0677
Q92667	A-kinase anchor protein 1, mitochondrial (A-kinase anchor protein 149 kDa) (AKAP 149) (Dual specificity A-kinase-anchoring protein 1) (D-AKAP-1) (Protein kinase A-anchoring protein 1) (PRKA1) (Spermatid A-kinase anchor protein 84) (S-AKAP84)	AKAP1_HUMAN	2.5787	1.10116e-12	11.9582
Q9UHD8	Septin-9 (MLL septin-like fusion protein MSF-A) (MLL septin-like fusion protein) (Ovarian/Breast septin) (Ov/Br septin) (Septin D1)	SEPT9_HUMAN	2.57809	4.56123e-08	7.34092
Q7Z5K2	Wings apart-like protein homolog (Friend of EBNA2 protein) (WAPL cohesin release factor)	WAPL_HUMAN	2.57691	5.5826e-12	11.2532
Q96S66	Chloride channel CLIC-like protein 1 (Mid-1-related chloride channel protein 1)	CLCC1_HUMAN	2.57677	2.412e-06	5.61762
Q9Y2Q9	28S ribosomal protein S28, mitochondrial (MRP-S28) (S28mt) (28S ribosomal protein S35, mitochondrial) (MRP-S35) (S35mt) (Mitochondrial small ribosomal subunit protein bS1m)	RT28_HUMAN	2.57629	1.16809e-09	8.93252
O43670	BUB3-interacting and GLEBS motif-containing protein ZNF207 (BuGZ) (hBuGZ) (Zinc finger protein 207)	ZN207_HUMAN	2.5749	6.21887e-10	9.20629
Q93009	Ubiquitin carboxyl-terminal hydrolase 7 (EC 3.4.19.12) (Deubiquitinating enzyme 7) (Herpesvirus-associated ubiquitin-specific protease) (Ubiquitin thioesterase 7) (Ubiquitin-specific-processing protease 7)	UBP7_HUMAN	2.57217	5.40984e-13	12.2668
Q15008	26S proteasome non-ATPase regulatory subunit 6 (26S proteasome regulatory subunit RPN7) (26S proteasome regulatory subunit S10) (Breast cancer-associated protein SGA-113M) (Phosphonoformate immuno-associated protein 4) (Proteasome regulatory particle subunit p44S10) (p42A)	PSMD6_HUMAN	2.56997	4.31596e-09	8.36492
Q16594	Transcription initiation factor TFIID subunit 9 (RNA polymerase II TBP-associated factor subunit G) (STAF31/32) (Transcription initiation factor TFIID 31 kDa subunit) (TAFII-31) (TAFII31) (Transcription initiation factor TFIID 32 kDa subunit) (TAFII-32) (TAFII32)	TAF9_HUMAN	2.56989	2.85194e-11	10.5449
Q9NUQ8	ATP-binding cassette sub-family F member 3	ABCF3_HUMAN	2.56957	1.55369e-12	11.8086
Q9NRH2	SNF-related serine/threonine-protein kinase (EC 2.7.11.1) (SNF1-related kinase)	SNRK_HUMAN	2.56946	1.15725e-08	7.93657
Q96BW1	Uracil phosphoribosyltransferase homolog	UPP_HUMAN	2.56938	1.05631e-08	7.97621
Q5VZL5	Zinc finger MYM-type protein 4 (Zinc finger protein 262)	ZMYM4_HUMAN	2.56888	2.80996e-06	5.5513
O00203	AP-3 complex subunit beta-1 (Adaptor protein complex AP-3 subunit beta-1) (Adaptor-related protein complex 3 subunit beta-1) (Beta-3A-adaptin) (Clathrin assembly protein complex 3 beta-1 large chain)	AP3B1_HUMAN	2.56884	2.43075e-12	11.6143
P42224	Signal transducer and activator of transcription 1-alpha/beta (Transcription factor ISGF-3 components p91/p84)	STAT1_HUMAN	2.56775	2.05317e-12	11.6876
Q8N5K1	CDGSH iron-sulfur domain-containing protein 2 (Endoplasmic reticulum intermembrane small protein) (MitoNEET-related 1 protein) (Miner1) (Nutrient-deprivation autophagy factor-1) (NAF-1)	CISD2_HUMAN	2.56664	5.93651e-10	9.22647
O00487	26S proteasome non-ATPase regulatory subunit 14 (EC 3.4.19.-) (26S proteasome regulatory subunit RPN11) (26S proteasome-associated PAD1 homolog 1)	PSDE_HUMAN	2.56142	7.55109e-07	6.12199
Q9NVZ3	Adaptin ear-binding coat-associated protein 2 (NECAP endocytosis-associated protein 2) (NECAP-2)	NECP2_HUMAN	2.55796	1.59173e-13	12.7981
Q5JSH3	WD repeat-containing protein 44 (Rabphilin-11)	WDR44_HUMAN	2.55709	4.49779e-12	11.347
O94804	Serine/threonine-protein kinase 10 (EC 2.7.11.1) (Lymphocyte-oriented kinase)	STK10_HUMAN	2.55578	3.97873e-05	4.40026
Q13371	Phosducin-like protein (PHLP)	PHLP_HUMAN	2.55443	3.12408e-05	4.50528
Q5JTV8	Torsin-1A-interacting protein 1 (Lamin-associated protein 1B) (LAP1B)	TOIP1_HUMAN	2.55317	1.0371e-08	7.98418
O15372	Eukaryotic translation initiation factor 3 subunit H (eIF3h) (Eukaryotic translation initiation factor 3 subunit 3) (eIF-3-gamma) (eIF3 p40 subunit)	EIF3H_HUMAN	2.55014	7.41587e-09	8.12984
P62318	Small nuclear ribonucleoprotein Sm D3 (Sm-D3) (snRNP core protein D3)	SMD3_HUMAN	2.54791	2.84677e-11	10.5456
Q06787	Fragile X messenger ribonucleoprotein 1 (Fragile X messenger ribonucleoprotein) (FMRP) (Protein FMR-1)	FMR1_HUMAN	2.54656	1.01085e-06	5.99531
P53621	Coatomer subunit alpha (Alpha-coat protein) (Alpha-COP) (HEP-COP) (HEPCOP) [Cleaved into: Xenin (Xenopsin-related peptide); Proxenin]	COPA_HUMAN	2.54379	1.42834e-10	9.84517
Q9UHB9	Signal recognition particle subunit SRP68 (SRP68) (Signal recognition particle 68 kDa protein)	SRP68_HUMAN	2.54211	5.85122e-14	13.2328
Q9UNS2	COP9 signalosome complex subunit 3 (SGN3) (Signalosome subunit 3) (JAB1-containing signalosome subunit 3)	CSN3_HUMAN	2.54086	2.946e-06	5.53077
P40763	Signal transducer and activator of transcription 3 (Acute-phase response factor)	STAT3_HUMAN	2.53827	6.06965e-12	11.2168
P55327	Tumor protein D52 (Protein N8)	TPD52_HUMAN	2.53816	9.91638e-12	11.0036
Q14676	Mediator of DNA damage checkpoint protein 1 (Nuclear factor with BRCT domains 1)	MDC1_HUMAN	2.53207	3.39041e-14	13.4697
Q8TD16	Protein bicaudal D homolog 2 (Bic-D 2)	BICD2_HUMAN	2.53045	5.07238e-07	6.29479
Q9C037	E3 ubiquitin-protein ligase TRIM4 (EC 2.3.2.27) (RING finger protein 87) (RING-type E3 ubiquitin transferase TRIM4) (Tripartite motif-containing protein 4)	TRIM4_HUMAN	2.52953	8.68026e-15	14.0615
Q8WYQ5	Microprocessor complex subunit DGCR8 (DiGeorge syndrome critical region 8)	DGCR8_HUMAN	2.52606	1.52017e-07	6.81811
Q14C86	GTPase-activating protein and VPS9 domain-containing protein 1 (GAPex-5) (Rab5-activating protein 6)	GAPD1_HUMAN	2.52499	9.07064e-14	13.0424
Q9NQS3	Nectin-3 (CDw113) (Nectin cell adhesion molecule 3) (Poliovirus receptor-related protein 3) (CD antigen CD113)	NECT3_HUMAN	2.52289	4.87767e-09	8.31179
Q15545	Transcription initiation factor TFIID subunit 7 (RNA polymerase II TBP-associated factor subunit F) (Transcription initiation factor TFIID 55 kDa subunit) (TAF(II)55) (TAFII-55) (TAFII55)	TAF7_HUMAN	2.52195	4.44561e-10	9.35207
Q9Y4E5	E3 SUMO-protein ligase ZNF451 (EC 2.3.2.-) (Coactivator for steroid receptors) (E3 SUMO-protein transferase ZNF451) (Zinc finger protein 451)	ZN451_HUMAN	2.52141	1.5115e-09	8.82059
Q2TAY7	WD40 repeat-containing protein SMU1 (Smu-1 suppressor of mec-8 and unc-52 protein homolog) [Cleaved into: WD40 repeat-containing protein SMU1, N-terminally processed]	SMU1_HUMAN	2.52025	5.24889e-10	9.27993
Q96A73	Putative monooxygenase p33MONOX (EC 1.-.-.-) (Brain-derived rescue factor p60MONOX) (Flavin monooxygenase motif-containing protein of 33 kDa)	P33MX_HUMAN	2.51854	1.2547e-10	9.90146
Q96CS3	FAS-associated factor 2 (Protein ETEA) (UBX domain-containing protein 3B) (UBX domain-containing protein 8)	FAF2_HUMAN	2.51668	4.21793e-06	5.3749
O95926	Pre-mRNA-splicing factor SYF2 (CCNDBP1-interactor) (p29)	SYF2_HUMAN	2.51564	6.26003e-15	14.2034
P26358	DNA (cytosine-5)-methyltransferase 1 (Dnmt1) (EC 2.1.1.37) (CXXC-type zinc finger protein 9) (DNA methyltransferase HsaI) (DNA MTase HsaI) (M.HsaI) (MCMT)	DNMT1_HUMAN	2.51541	2.7696e-11	10.5576
Q9Y6Q2	Stonin-1 (Stoned B-like factor)	STON1_HUMAN	2.5149	1.50685e-10	9.82193
P63162	Small nuclear ribonucleoprotein-associated protein N (snRNP-N) (Sm protein D) (Sm-D) (Sm protein N) (Sm-N) (SmN) (Tissue-specific-splicing protein)	RSMN_HUMAN	2.51479	3.77041e-10	9.42361
Q13586	Stromal interaction molecule 1	STIM1_HUMAN	2.51394	3.96361e-11	10.4019
Q6IN85	Serine/threonine-protein phosphatase 4 regulatory subunit 3A (SMEK homolog 1)	P4R3A_HUMAN	2.51375	4.76195e-13	12.3222
P50613	Cyclin-dependent kinase 7 (EC 2.7.11.22) (EC 2.7.11.23) (39 kDa protein kinase) (p39 Mo15) (CDK-activating kinase 1) (Cell division protein kinase 7) (Serine/threonine-protein kinase 1) (TFIIH basal transcription factor complex kinase subunit)	CDK7_HUMAN	2.51356	2.25581e-11	10.6467
P49591	Serine--tRNA ligase, cytoplasmic (EC 6.1.1.11) (Seryl-tRNA synthetase) (SerRS) (Seryl-tRNA(Ser/Sec) synthetase)	SYSC_HUMAN	2.51119	2.10769e-10	9.67619
Q04637	Eukaryotic translation initiation factor 4 gamma 1 (eIF-4-gamma 1) (eIF-4G 1) (eIF-4G1) (p220)	IF4G1_HUMAN	2.51106	9.67711e-14	13.0143
Q9GZR2	RNA exonuclease 4 (EC 3.1.-.-) (Exonuclease XPMC2) (Prevents mitotic catastrophe 2 protein homolog) (hPMC2)	REXO4_HUMAN	2.51021	1.53164e-10	9.81484
Q96PZ0	Pseudouridylate synthase 7 homolog (EC 5.4.99.-)	PUS7_HUMAN	2.51015	2.27178e-09	8.64363
P54277	PMS1 protein homolog 1 (DNA mismatch repair protein PMS1)	PMS1_HUMAN	2.50939	3.27111e-06	5.48531
Q8IWZ6	Bardet-Biedl syndrome 7 protein (BBS2-like protein 1)	BBS7_HUMAN	2.50874	4.47833e-10	9.34888
Q01658	Protein Dr1 (Down-regulator of transcription 1) (Negative cofactor 2-beta) (NC2-beta) (TATA-binding protein-associated phosphoprotein)	NC2B_HUMAN	2.50771	5.19457e-13	12.2845
Q99707	Methionine synthase (MS) (EC 2.1.1.13) (5-methyltetrahydrofolate--homocysteine methyltransferase) (Cobalamin-dependent methionine synthase) (Vitamin-B12 dependent methionine synthase)	METH_HUMAN	2.50766	3.63631e-12	11.4393
Q9NRY5	Protein FAM114A2	F1142_HUMAN	2.50707	1.27257e-09	8.89532
Q8N8S7	Protein enabled homolog	ENAH_HUMAN	2.50602	1.07784e-07	6.96744
Q14119	Vascular endothelial zinc finger 1 (Putative transcription factor DB1) (Zinc finger protein 161)	VEZF1_HUMAN	2.50399	6.87125e-09	8.16296
O14981	TATA-binding protein-associated factor 172 (EC 3.6.4.-) (ATP-dependent helicase BTAF1) (B-TFIID transcription factor-associated 170 kDa subunit) (TAF(II)170) (TBP-associated factor 172) (TAF-172)	BTAF1_HUMAN	2.50207	2.31935e-06	5.63463
Q9UEE9	Craniofacial development protein 1 (Bucentaur)	CFDP1_HUMAN	2.49974	4.36564e-13	12.36
P62987	Ubiquitin-60S ribosomal protein L40 (CEP52) (Ubiquitin A-52 residue ribosomal protein fusion product 1) [Cleaved into: Ubiquitin; 60S ribosomal protein L40 (Large ribosomal subunit protein eL40)]	RL40_HUMAN	2.4989	7.46483e-13	12.127
Q8IXQ3	Uncharacterized protein C9orf40	CI040_HUMAN	2.49813	2.47291e-08	7.60679
Q96L92	Sorting nexin-27	SNX27_HUMAN	2.49716	9.79953e-11	10.0088
Q9H0E9	Bromodomain-containing protein 8 (Skeletal muscle abundant protein) (Skeletal muscle abundant protein 2) (Thyroid hormone receptor coactivating protein of 120 kDa) (TrCP120) (p120)	BRD8_HUMAN	2.4971	1.32859e-06	5.87661
L0R8F8	MIEF1 upstream open reading frame protein (Alternative MIEF1 protein) (AltMIEF1) (MIEF1 microprotein) (MIEF1-MP)	MIDUO_HUMAN	2.49588	3.14452e-10	9.50245
Q96JH7	Deubiquitinating protein VCPIP1 (EC 3.4.19.12) (Valosin-containing protein p97/p47 complex-interacting protein 1) (Valosin-containing protein p97/p47 complex-interacting protein p135) (VCP/p47 complex-interacting 135-kDa protein)	VCIP1_HUMAN	2.49505	6.7776e-15	14.1689
Q71RC2	La-related protein 4 (La ribonucleoprotein domain family member 4)	LARP4_HUMAN	2.49483	1.10137e-09	8.95807
Q5TDH0	Protein DDI1 homolog 2 (EC 3.4.23.-)	DDI2_HUMAN	2.49469	4.52369e-10	9.34451
Q96CB8	Integrator complex subunit 12 (Int12) (PHD finger protein 22)	INT12_HUMAN	2.49462	1.47179e-06	5.83216
Q99633	Pre-mRNA-splicing factor 18 (PRP18 homolog) (hPRP18)	PRP18_HUMAN	2.49258	1.50957e-08	7.82115
P16591	Tyrosine-protein kinase Fer (EC 2.7.10.2) (Feline encephalitis virus-related kinase FER) (Fujinami poultry sarcoma/Feline sarcoma-related protein Fer) (Proto-oncogene c-Fer) (Tyrosine kinase 3) (p94-Fer)	FER_HUMAN	2.49258	2.72954e-10	9.56391
P10636	Microtubule-associated protein tau (Neurofibrillary tangle protein) (Paired helical filament-tau) (PHF-tau)	TAU_HUMAN	2.48932	2.75902e-10	9.55925
P61244	Protein max (Class D basic helix-loop-helix protein 4) (bHLHd4) (Myc-associated factor X)	MAX_HUMAN	2.48872	5.92383e-06	5.2274
P55081	Microfibrillar-associated protein 1 (Spliceosome B complex protein MFAP1)	MFAP1_HUMAN	2.48691	8.19649e-13	12.0864
Q9H000	E3 ubiquitin-protein ligase makorin-2 (EC 2.3.2.27) (RING finger protein 62) (RING-type E3 ubiquitin transferase makorin-2)	MKRN2_HUMAN	2.48665	5.57205e-09	8.25398
Q9Y3Z3	Deoxynucleoside triphosphate triphosphohydrolase SAMHD1 (dNTPase) (EC 3.1.5.-) (Dendritic cell-derived IFNG-induced protein) (DCIP) (Monocyte protein 5) (MOP-5) (SAM domain and HD domain-containing protein 1) (hSAMHD1)	SAMH1_HUMAN	2.48477	7.36624e-08	7.13275
Q8WU79	Stromal membrane-associated protein 2 (Stromal membrane-associated protein 1-like)	SMAP2_HUMAN	2.4833	6.06904e-09	8.21688
Q9BZ95	Histone-lysine N-methyltransferase NSD3 (EC 2.1.1.370) (EC 2.1.1.371) (Nuclear SET domain-containing protein 3) (Protein whistle) (WHSC1-like 1 isoform 9 with methyltransferase activity to lysine) (Wolf-Hirschhorn syndrome candidate 1-like protein 1) (WHSC1-like protein 1)	NSD3_HUMAN	2.48123	1.37531e-08	7.8616
Q14126	Desmoglein-2 (Cadherin family member 5) (HDGC)	DSG2_HUMAN	2.47899	1.21381e-12	11.9159
Q06265	Exosome complex component RRP45 (Autoantigen PM/Scl 1) (Exosome component 9) (P75 polymyositis-scleroderma overlap syndrome-associated autoantigen) (Polymyositis/scleroderma autoantigen 1) (Polymyositis/scleroderma autoantigen 75 kDa) (PM/Scl-75)	EXOS9_HUMAN	2.47832	3.82122e-09	8.4178
Q5HYI8	Rab-like protein 3	RABL3_HUMAN	2.47628	3.16426e-09	8.49973
P18031	Tyrosine-protein phosphatase non-receptor type 1 (EC 3.1.3.48) (Protein-tyrosine phosphatase 1B) (PTP-1B)	PTN1_HUMAN	2.47435	1.49692e-09	8.8248
P29218	Inositol monophosphatase 1 (IMP 1) (IMPase 1) (EC 3.1.3.25) (D-galactose 1-phosphate phosphatase) (EC 3.1.3.94) (Inositol-1(or 4)-monophosphatase 1) (Lithium-sensitive myo-inositol monophosphatase A1)	IMPA1_HUMAN	2.47379	1.58677e-08	7.79948
Q9ULH0	Kinase D-interacting substrate of 220 kDa (Ankyrin repeat-rich membrane-spanning protein)	KDIS_HUMAN	2.47348	3.44709e-08	7.46255
Q96PV6	Leukocyte receptor cluster member 8	LENG8_HUMAN	2.47114	3.48861e-08	7.45735
Q5MIZ7	Serine/threonine-protein phosphatase 4 regulatory subunit 3B (SMEK homolog 2)	P4R3B_HUMAN	2.47075	1.31701e-06	5.88041
Q9UHB6	LIM domain and actin-binding protein 1 (Epithelial protein lost in neoplasm)	LIMA1_HUMAN	2.47065	8.28231e-13	12.0818
O94855	Protein transport protein Sec24D (SEC24-related protein D)	SC24D_HUMAN	2.46997	3.87691e-07	6.41151
Q9Y4K4	Mitogen-activated protein kinase kinase kinase kinase 5 (EC 2.7.11.1) (Kinase homologous to SPS1/STE20) (KHS) (MAPK/ERK kinase kinase kinase 5) (MEK kinase kinase 5) (MEKKK 5)	M4K5_HUMAN	2.46984	2.74147e-12	11.562
Q9Y262	Eukaryotic translation initiation factor 3 subunit L (eIF3l) (Eukaryotic translation initiation factor 3 subunit 6-interacting protein) (Eukaryotic translation initiation factor 3 subunit E-interacting protein)	EIF3L_HUMAN	2.46973	7.04949e-07	6.15184
Q96AT1	Uncharacterized protein KIAA1143	K1143_HUMAN	2.4672	3.64357e-09	8.43847
P23381	Tryptophan--tRNA ligase, cytoplasmic (EC 6.1.1.2) (Interferon-induced protein 53) (IFP53) (Tryptophanyl-tRNA synthetase) (TrpRS) (hWRS) [Cleaved into: T1-TrpRS; T2-TrpRS]	SYWC_HUMAN	2.46706	3.37906e-11	10.4712
Q9UL40	Zinc finger protein 346 (Just another zinc finger protein)	ZN346_HUMAN	2.46232	7.03494e-09	8.15274
O75175	CCR4-NOT transcription complex subunit 3 (CCR4-associated factor 3) (Leukocyte receptor cluster member 2)	CNOT3_HUMAN	2.46181	2.41568e-12	11.617
P53365	Arfaptin-2 (ADP-ribosylation factor-interacting protein 2) (Partner of RAC1) (POR1)	ARFP2_HUMAN	2.46001	2.43109e-08	7.6142
Q15208	Serine/threonine-protein kinase 38 (EC 2.7.11.1) (NDR1 protein kinase) (Nuclear Dbf2-related kinase 1)	STK38_HUMAN	2.45981	4.15794e-13	12.3811
Q15029	116 kDa U5 small nuclear ribonucleoprotein component (Elongation factor Tu GTP-binding domain-containing protein 2) (SNU114 homolog) (hSNU114) (U5 snRNP-specific protein, 116 kDa) (U5-116 kDa)	U5S1_HUMAN	2.45912	1.50994e-08	7.82104
Q8WU90	Zinc finger CCCH domain-containing protein 15 (DRG family-regulatory protein 1) (Likely ortholog of mouse immediate early response erythropoietin 4)	ZC3HF_HUMAN	2.45897	3.16819e-10	9.49919
Q9UGU5	HMG domain-containing protein 4 (HMG box-containing protein 4) (High mobility group protein 2-like 1) (Protein HMGBCG)	HMGX4_HUMAN	2.45747	2.84957e-07	6.54522
Q15717	ELAV-like protein 1 (Hu-antigen R) (HuR)	ELAV1_HUMAN	2.45644	6.88236e-10	9.16226
P22087	rRNA 2'-O-methyltransferase fibrillarin (EC 2.1.1.-) (34 kDa nucleolar scleroderma antigen) (Histone-glutamine methyltransferase) (U6 snRNA 2'-O-methyltransferase fibrillarin)	FBRL_HUMAN	2.45522	6.49069e-06	5.18771
Q99549	M-phase phosphoprotein 8 (Two hybrid-associated protein 3 with RanBPM) (Twa3)	MPP8_HUMAN	2.45338	8.3749e-08	7.07702
Q8NI36	WD repeat-containing protein 36 (T-cell activation WD repeat-containing protein) (TA-WDRP)	WDR36_HUMAN	2.45272	5.96728e-11	10.2242
Q6PD62	RNA polymerase-associated protein CTR9 homolog (SH2 domain-binding protein 1)	CTR9_HUMAN	2.45265	1.90497e-09	8.72011
Q9Y448	Small kinetochore-associated protein (SKAP) (Kinetochore-localized astrin-binding protein) (Kinastrin) (Kinetochore-localized astrin/SPAG5-binding protein) (TRAF4-associated factor 1)	SKAP_HUMAN	2.4509	1.04584e-08	7.98053
Q9UMY1	Nucleolar protein 7 (Nucleolar protein of 27 kDa)	NOL7_HUMAN	2.44944	5.08881e-08	7.29338
O43395	U4/U6 small nuclear ribonucleoprotein Prp3 (Pre-mRNA-splicing factor 3) (hPrp3) (U4/U6 snRNP 90 kDa protein)	PRPF3_HUMAN	2.44803	1.19861e-12	11.9213
P24928	DNA-directed RNA polymerase II subunit RPB1 (RNA polymerase II subunit B1) (EC 2.7.7.6) (DNA-directed RNA polymerase II subunit A) (DNA-directed RNA polymerase III largest subunit) (RNA-directed RNA polymerase II subunit RPB1) (EC 2.7.7.48)	RPB1_HUMAN	2.44781	8.96375e-09	8.04751
Q9UKV3	Apoptotic chromatin condensation inducer in the nucleus (Acinus)	ACINU_HUMAN	2.44625	7.51432e-12	11.1241
Q5VWG9	Transcription initiation factor TFIID subunit 3 (140 kDa TATA box-binding protein-associated factor) (TBP-associated factor 3) (Transcription initiation factor TFIID 140 kDa subunit) (TAF(II)140) (TAF140) (TAFII-140) (TAFII140)	TAF3_HUMAN	2.44589	5.06822e-06	5.29514
P33176	Kinesin-1 heavy chain (Conventional kinesin heavy chain) (Ubiquitous kinesin heavy chain) (UKHC)	KINH_HUMAN	2.44586	3.7539e-10	9.42552
Q96T51	RUN and FYVE domain-containing protein 1 (FYVE-finger protein EIP1) (La-binding protein 1) (Rab4-interacting protein) (Zinc finger FYVE domain-containing protein 12)	RUFY1_HUMAN	2.44504	9.0964e-07	6.04113
Q14677	Clathrin interactor 1 (Clathrin-interacting protein localized in the trans-Golgi region) (Clint) (Enthoprotin) (Epsin-4) (Epsin-related protein) (EpsinR)	EPN4_HUMAN	2.44233	4.93392e-10	9.30681
Q6UB35	Monofunctional C1-tetrahydrofolate synthase, mitochondrial (EC 6.3.4.3) (Formyltetrahydrofolate synthetase)	C1TM_HUMAN	2.44164	1.0131e-09	8.99435
Q9BRX2	Protein pelota homolog (EC 3.1.-.-)	PELO_HUMAN	2.44163	5.20703e-07	6.28341
Q32P41	tRNA (guanine(37)-N1)-methyltransferase (EC 2.1.1.228) (M1G-methyltransferase) (tRNA [GM37] methyltransferase) (tRNA methyltransferase 5 homolog)	TRM5_HUMAN	2.44143	1.3578e-06	5.86716
Q8NEN9	PDZ domain-containing protein 8 (Sarcoma antigen NY-SAR-84/NY-SAR-104)	PDZD8_HUMAN	2.44096	3.03645e-10	9.51763
Q2M2I8	AP2-associated protein kinase 1 (EC 2.7.11.1) (Adaptor-associated kinase 1)	AAK1_HUMAN	2.44071	3.90097e-07	6.40883
Q8IZ73	Pseudouridylate synthase RPUSD2 (EC 5.4.99.-) (RNA pseudouridylate synthase domain-containing protein 2)	RUSD2_HUMAN	2.43911	1.84405e-08	7.73423
P06493	Cyclin-dependent kinase 1 (CDK1) (EC 2.7.11.22) (EC 2.7.11.23) (Cell division control protein 2 homolog) (Cell division protein kinase 1) (p34 protein kinase)	CDK1_HUMAN	2.43816	1.71769e-10	9.76506
O95684	Centrosomal protein 43 (FGFR1 oncogene partner)	FR1OP_HUMAN	2.43768	2.93364e-11	10.5326
Q99618	Cell division cycle-associated protein 3 (Gene-rich cluster protein C8) (Trigger of mitotic entry protein 1) (TOME-1)	CDCA3_HUMAN	2.43766	3.37246e-09	8.47205
Q9NVR5	Protein kintoun (Dynein assembly factor 2, axonemal)	KTU_HUMAN	2.43759	7.32914e-11	10.1349
Q9NXC5	GATOR complex protein MIOS (Missing oocyte meiosis regulator homolog)	MIO_HUMAN	2.43713	1.12429e-09	8.94912
Q9H6R4	Nucleolar protein 6 (Nucleolar RNA-associated protein) (Nrap)	NOL6_HUMAN	2.43668	4.37676e-08	7.35885
Q9UQR0	Sex comb on midleg-like protein 2	SCML2_HUMAN	2.43639	2.18353e-14	13.6608
O00213	Amyloid beta precursor protein binding family B member 1 (Amyloid-beta A4 precursor protein-binding family B member 1) (Protein Fe65)	APBB1_HUMAN	2.43576	3.8547e-06	5.41401
Q17RY0	Cytoplasmic polyadenylation element-binding protein 4 (CPE-BP4) (CPE-binding protein 4) (hCPEB-4)	CPEB4_HUMAN	2.43517	7.57824e-06	5.12043
O00303	Eukaryotic translation initiation factor 3 subunit F (eIF3f) (Deubiquitinating enzyme eIF3f) (EC 3.4.19.12) (Eukaryotic translation initiation factor 3 subunit 5) (eIF-3-epsilon) (eIF3 p47)	EIF3F_HUMAN	2.43409	3.8592e-09	8.4135
Q9NWS0	PIH1 domain-containing protein 1 (Nucleolar protein 17 homolog)	PIHD1_HUMAN	2.43398	7.83605e-08	7.1059
O00499	Myc box-dependent-interacting protein 1 (Amphiphysin II) (Amphiphysin-like protein) (Box-dependent myc-interacting protein 1) (Bridging integrator 1)	BIN1_HUMAN	2.43263	6.30901e-07	6.20004
Q9UPT5	Exocyst complex component 7 (Exocyst complex component Exo70)	EXOC7_HUMAN	2.43186	1.0132e-12	11.9943
Q9Y478	5'-AMP-activated protein kinase subunit beta-1 (AMPK subunit beta-1) (AMPKb)	AAKB1_HUMAN	2.431	9.0947e-07	6.04121
Q99471	Prefoldin subunit 5 (Myc modulator 1) (c-Myc-binding protein Mm-1)	PFD5_HUMAN	2.43057	3.05444e-07	6.51507
Q5SSJ5	Heterochromatin protein 1-binding protein 3 (Protein HP1-BP74)	HP1B3_HUMAN	2.43024	8.78418e-11	10.0563
Q99848	Probable rRNA-processing protein EBP2 (EBNA1-binding protein 2) (Nucleolar protein p40)	EBP2_HUMAN	2.42948	1.19251e-07	6.92354
Q92572	AP-3 complex subunit sigma-1 (AP-3 complex subunit sigma-3A) (Adaptor-related protein complex 3 subunit sigma-1) (Clathrin-associated/assembly/adaptor protein, small 3) (Sigma-3A-adaptin) (Sigma3A-adaptin) (Sigma-adaptin 3a)	AP3S1_HUMAN	2.42564	5.70062e-12	11.2441
O43237	Cytoplasmic dynein 1 light intermediate chain 2 (Dynein light intermediate chain 2, cytosolic) (LIC-2) (LIC53/55)	DC1L2_HUMAN	2.42171	2.30957e-11	10.6365
O00764	Pyridoxal kinase (EC 2.7.1.35) (Pyridoxine kinase)	PDXK_HUMAN	2.42146	3.18351e-12	11.4971
P52701	DNA mismatch repair protein Msh6 (hMSH6) (G/T mismatch-binding protein) (GTBP) (GTMBP) (MutS protein homolog 6) (MutS-alpha 160 kDa subunit) (p160)	MSH6_HUMAN	2.41926	7.29768e-08	7.13681
Q9Y6Y8	SEC23-interacting protein (p125)	S23IP_HUMAN	2.41869	1.04037e-09	8.98281
Q9H0A8	COMM domain-containing protein 4	COMD4_HUMAN	2.4164	6.41993e-10	9.19247
Q9Y3A3	MOB-like protein phocein (2C4D) (Class II mMOB1) (Mob1 homolog 3) (Mob3) (Mps one binder kinase activator-like 3) (Preimplantation protein 3)	PHOCN_HUMAN	2.41426	3.28121e-09	8.48397
Q9NVP1	ATP-dependent RNA helicase DDX18 (EC 3.6.4.13) (DEAD box protein 18) (Myc-regulated DEAD box protein) (MrDb)	DDX18_HUMAN	2.41212	1.60058e-10	9.79572
O00221	NF-kappa-B inhibitor epsilon (NF-kappa-BIE) (I-kappa-B-epsilon) (IkB-E) (IkB-epsilon) (IkappaBepsilon)	IKBE_HUMAN	2.41208	0.000957846	3.0187
Q6NXT4	Zinc transporter 6 (ZnT-6) (Solute carrier family 30 member 6)	ZNT6_HUMAN	2.41164	1.5853e-06	5.79989
P09661	U2 small nuclear ribonucleoprotein A' (U2 snRNP A')	RU2A_HUMAN	2.41107	3.53898e-12	11.4511
P29353	SHC-transforming protein 1 (SHC-transforming protein 3) (SHC-transforming protein A) (Src homology 2 domain-containing-transforming protein C1) (SH2 domain protein C1)	SHC1_HUMAN	2.40887	9.76246e-07	6.01044
Q9NR09	Baculoviral IAP repeat-containing protein 6 (EC 2.3.2.27) (BIR repeat-containing ubiquitin-conjugating enzyme) (BRUCE) (RING-type E3 ubiquitin transferase BIRC6) (Ubiquitin-conjugating BIR domain enzyme apollon) (APOLLON)	BIRC6_HUMAN	2.40513	1.19221e-08	7.92365
P07910	Heterogeneous nuclear ribonucleoproteins C1/C2 (hnRNP C1/C2)	HNRPC_HUMAN	2.40388	4.98714e-12	11.3021
Q6N021	Methylcytosine dioxygenase TET2 (EC 1.14.11.n2)	TET2_HUMAN	2.40357	1.14167e-09	8.94246
Q8ND56	Protein LSM14 homolog A (Protein FAM61A) (Protein SCD6 homolog) (Putative alpha-synuclein-binding protein) (AlphaSNBP) (RNA-associated protein 55A) (hRAP55) (hRAP55A)	LS14A_HUMAN	2.40104	1.05515e-07	6.97669
Q5R372	Rab GTPase-activating protein 1-like	RBG1L_HUMAN	2.39839	9.65844e-09	8.01509
Q15424	Scaffold attachment factor B1 (SAF-B) (SAF-B1) (HSP27 estrogen response element-TATA box-binding protein) (HSP27 ERE-TATA-binding protein)	SAFB1_HUMAN	2.39828	1.63931e-10	9.78534
P35269	General transcription factor IIF subunit 1 (General transcription factor IIF 74 kDa subunit) (Transcription initiation factor IIF subunit alpha) (TFIIF-alpha) (Transcription initiation factor RAP74)	T2FA_HUMAN	2.39777	1.64992e-09	8.78254
Q8TA86	Retinitis pigmentosa 9 protein (Pim-1-associated protein) (PAP-1)	RP9_HUMAN	2.39735	8.29449e-11	10.0812
P50542	Peroxisomal targeting signal 1 receptor (PTS1 receptor) (PTS1R) (PTS1-BP) (Peroxin-5) (Peroxisomal C-terminal targeting signal import receptor) (Peroxisome receptor 1)	PEX5_HUMAN	2.39691	4.94976e-11	10.3054
P13984	General transcription factor IIF subunit 2 (General transcription factor IIF 30 kDa subunit) (Transcription initiation factor IIF subunit beta) (TFIIF-beta) (Transcription initiation factor RAP30)	T2FB_HUMAN	2.39581	2.73352e-08	7.56328
Q9UKA8	Calcipressin-3 (Down syndrome candidate region 1-like protein 2) (Myocyte-enriched calcineurin-interacting protein 3) (MCIP3) (Regulator of calcineurin 3)	RCAN3_HUMAN	2.39567	3.97182e-09	8.40101
P42575	Caspase-2 (CASP-2) (EC 3.4.22.55) (Neural precursor cell expressed developmentally down-regulated protein 2) (NEDD-2) (Protease ICH-1) [Cleaved into: Caspase-2 subunit p18; Caspase-2 subunit p13; Caspase-2 subunit p12]	CASP2_HUMAN	2.3952	1.46659e-07	6.83369
L0R819	ASNSD1 upstream open reading frame protein (ASNSD1 small/short open reading frame-encoded polypeptide) (ASNSD1-SEP)	ASURF_HUMAN	2.39492	8.31125e-10	9.08033
P28340	DNA polymerase delta catalytic subunit (EC 2.7.7.7) (3'-5' exodeoxyribonuclease) (EC 3.1.11.-) (DNA polymerase subunit delta p125)	DPOD1_HUMAN	2.39452	1.08358e-10	9.96514
Q9UJZ1	Stomatin-like protein 2, mitochondrial (SLP-2) (EPB72-like protein 2) (Paraprotein target 7) (Paratarg-7)	STML2_HUMAN	2.39418	2.2154e-08	7.65455
Q53GG5	PDZ and LIM domain protein 3 (Actinin-associated LIM protein) (Alpha-actinin-2-associated LIM protein)	PDLI3_HUMAN	2.39414	1.12169e-08	7.95013
O43242	26S proteasome non-ATPase regulatory subunit 3 (26S proteasome regulatory subunit RPN3) (26S proteasome regulatory subunit S3) (Proteasome subunit p58)	PSMD3_HUMAN	2.39274	4.51548e-12	11.3453
Q8N3P4	Vacuolar protein sorting-associated protein 8 homolog	VPS8_HUMAN	2.39174	5.70837e-08	7.24349
Q9HDC5	Junctophilin-1 (JP-1) (Junctophilin type 1)	JPH1_HUMAN	2.39099	4.77382e-09	8.32113
O14745	Na(+)/H(+) exchange regulatory cofactor NHE-RF1 (NHERF-1) (Ezrin-radixin-moesin-binding phosphoprotein 50) (EBP50) (Regulatory cofactor of Na(+)/H(+) exchanger) (Sodium-hydrogen exchanger regulatory factor 1) (Solute carrier family 9 isoform A3 regulatory factor 1)	NHRF1_HUMAN	2.38952	1.2231e-07	6.91254
Q99504	Eyes absent homolog 3 (EC 3.1.3.48)	EYA3_HUMAN	2.38625	4.35258e-09	8.36125
P18583	Protein SON (Bax antagonist selected in saccharomyces 1) (BASS1) (Negative regulatory element-binding protein) (NRE-binding protein) (Protein DBP-5) (SON3)	SON_HUMAN	2.38485	2.80025e-12	11.5528
Q9NWX6	Probable tRNA(His) guanylyltransferase (EC 2.7.7.79) (Induced in high glucose-1) (IHG-1) (Interphase cytoplasmic foci protein 45) (tRNA-histidine guanylyltransferase)	THG1_HUMAN	2.38364	4.87076e-11	10.3124
Q14739	Delta(14)-sterol reductase LBR (Delta-14-SR) (EC 1.3.1.70) (3-beta-hydroxysterol Delta (14)-reductase) (C-14 sterol reductase) (C14SR) (Integral nuclear envelope inner membrane protein) (LMN2R) (Lamin-B receptor) (Sterol C14-reductase)	LBR_HUMAN	2.38343	1.48532e-11	10.8282
Q8IXJ6	NAD-dependent protein deacetylase sirtuin-2 (EC 2.3.1.286) (NAD-dependent protein defatty-acylase sirtuin-2) (EC 2.3.1.-) (Regulatory protein SIR2 homolog 2) (SIR2-like protein 2)	SIR2_HUMAN	2.38229	2.66973e-06	5.57353
P49916	DNA ligase 3 (EC 6.5.1.1) (DNA ligase III) (Polydeoxyribonucleotide synthase [ATP] 3)	DNLI3_HUMAN	2.38135	1.36749e-10	9.86408
O60749	Sorting nexin-2 (Transformation-related gene 9 protein) (TRG-9)	SNX2_HUMAN	2.38055	2.08225e-14	13.6815
Q9H444	Charged multivesicular body protein 4b (Chromatin-modifying protein 4b) (CHMP4b) (SNF7 homolog associated with Alix 1) (SNF7-2) (hSnf7-2) (Vacuolar protein sorting-associated protein 32-2) (Vps32-2) (hVps32-2)	CHM4B_HUMAN	2.37975	4.82388e-10	9.3166
Q96BZ8	Leukocyte receptor cluster member 1	LENG1_HUMAN	2.37781	1.08874e-09	8.96308
P05412	Transcription factor Jun (Activator protein 1) (AP1) (Proto-oncogene c-Jun) (Transcription factor AP-1 subunit Jun) (V-jun avian sarcoma virus 17 oncogene homolog) (p39)	JUN_HUMAN	2.3773	1.93513e-06	5.71329
P17066	Heat shock 70 kDa protein 6 (Heat shock 70 kDa protein B')	HSP76_HUMAN	2.37509	0.000279789	3.55317
P55209	Nucleosome assembly protein 1-like 1 (NAP-1-related protein) (hNRP)	NP1L1_HUMAN	2.37019	2.08534e-11	10.6808
Q8IWW6	Rho GTPase-activating protein 12 (Rho-type GTPase-activating protein 12)	RHG12_HUMAN	2.37008	6.20698e-06	5.20712
P49642	DNA primase small subunit (EC 2.7.7.102) (DNA primase 49 kDa subunit) (p49)	PRI1_HUMAN	2.36696	6.41514e-07	6.19279
Q96EB1	Elongator complex protein 4 (hELP4) (PAX6 neighbor gene protein)	ELP4_HUMAN	2.366	1.4791e-09	8.83
P17987	T-complex protein 1 subunit alpha (TCP-1-alpha) (CCT-alpha)	TCPA_HUMAN	2.36547	2.08745e-08	7.68038
Q5VSY0	G kinase-anchoring protein 1 (cGMP-dependent protein kinase-anchoring protein of 42 kDa)	GKAP1_HUMAN	2.36348	2.3086e-08	7.63665
Q6PKG0	La-related protein 1 (La ribonucleoprotein domain family member 1)	LARP1_HUMAN	2.3632	1.31034e-13	12.8826
Q9UBC2	Epidermal growth factor receptor substrate 15-like 1 (Eps15-related protein) (Eps15R)	EP15R_HUMAN	2.36255	9.52192e-13	12.0213
O60664	Perilipin-3 (47 kDa mannose 6-phosphate receptor-binding protein) (47 kDa MPR-binding protein) (Cargo selection protein TIP47) (Mannose-6-phosphate receptor-binding protein 1) (Placental protein 17) (PP17)	PLIN3_HUMAN	2.36222	9.39631e-13	12.027
Q9H6R7	WD repeat and coiled-coil-containing protein	WDCP_HUMAN	2.36189	9.38794e-08	7.02743
Q13177	Serine/threonine-protein kinase PAK 2 (EC 2.7.11.1) (Gamma-PAK) (PAK65) (S6/H4 kinase) (p21-activated kinase 2) (PAK-2) (p58) [Cleaved into: PAK-2p27 (p27); PAK-2p34 (p34) (C-t-PAK2)]	PAK2_HUMAN	2.3616	2.80509e-07	6.55205
Q12955	Ankyrin-3 (ANK-3) (Ankyrin-G)	ANK3_HUMAN	2.36023	7.53364e-13	12.123
Q9BVC5	Ashwin	ASHWN_HUMAN	2.3591	4.43051e-05	4.35355
P49585	Choline-phosphate cytidylyltransferase A (EC 2.7.7.15) (CCT-alpha) (CTP:phosphocholine cytidylyltransferase A) (CCT A) (CT A) (Phosphorylcholine transferase A)	PCY1A_HUMAN	2.35883	3.42277e-09	8.46562
Q05682	Caldesmon (CDM)	CALD1_HUMAN	2.35876	2.6376e-11	10.5788
Q6P1N0	Coiled-coil and C2 domain-containing protein 1A (Akt kinase-interacting protein 1) (Five prime repressor element under dual repression-binding protein 1) (FRE under dual repression-binding protein 1) (Freud-1) (Putative NF-kappa-B-activating protein 023N)	C2D1A_HUMAN	2.35866	8.90522e-07	6.05036
O00273	DNA fragmentation factor subunit alpha (DNA fragmentation factor 45 kDa subunit) (DFF-45) (Inhibitor of CAD) (ICAD)	DFFA_HUMAN	2.35784	8.59039e-09	8.06599
O00232	26S proteasome non-ATPase regulatory subunit 12 (26S proteasome regulatory subunit RPN5) (26S proteasome regulatory subunit p55)	PSD12_HUMAN	2.35729	8.02853e-08	7.09536
Q08378	Golgin subfamily A member 3 (Golgi complex-associated protein of 170 kDa) (GCP170) (Golgin-160)	GOGA3_HUMAN	2.35541	3.05884e-06	5.51444
Q16342	Programmed cell death protein 2 (Zinc finger MYND domain-containing protein 7) (Zinc finger protein Rp-8)	PDCD2_HUMAN	2.35445	3.59453e-08	7.44436
Q6IBS0	Twinfilin-2 (A6-related protein) (hA6RP) (Protein tyrosine kinase 9-like) (Twinfilin-1-like protein)	TWF2_HUMAN	2.35392	9.59154e-09	8.01811
P23588	Eukaryotic translation initiation factor 4B (eIF-4B)	IF4B_HUMAN	2.35375	1.09906e-09	8.95898
Q658P3	Metalloreductase STEAP3 (EC 1.16.1.-) (Dudulin-2) (Six-transmembrane epithelial antigen of prostate 3) (Tumor suppressor-activated pathway protein 6) (hTSAP6) (pHyde) (hpHyde)	STEA3_HUMAN	2.35354	3.686e-08	7.43344
O15226	NF-kappa-B-repressing factor (NFkB-repressing factor) (NRF) (Protein ITBA4)	NKRF_HUMAN	2.35318	8.72598e-09	8.05919
Q12948	Forkhead box protein C1 (Forkhead-related protein FKHL7) (Forkhead-related transcription factor 3) (FREAC-3)	FOXC1_HUMAN	2.35305	1.89154e-05	4.72318
Q5T5C0	Syntaxin-binding protein 5 (Lethal(2) giant larvae protein homolog 3) (Tomosyn-1)	STXB5_HUMAN	2.35052	2.08455e-09	8.68099
Q3SXY8	ADP-ribosylation factor-like protein 13B (ADP-ribosylation factor-like protein 2-like 1) (ARL2-like protein 1)	AR13B_HUMAN	2.35048	7.27853e-09	8.13796
O14617	AP-3 complex subunit delta-1 (AP-3 complex subunit delta) (Adaptor-related protein complex 3 subunit delta-1) (Delta-adaptin)	AP3D1_HUMAN	2.34827	2.68e-11	10.5719
Q9NZB2	Constitutive coactivator of PPAR-gamma-like protein 1 (Oxidative stress-associated Src activator) (Protein FAM120A)	F120A_HUMAN	2.34774	2.47309e-09	8.60676
Q5H9R7	Serine/threonine-protein phosphatase 6 regulatory subunit 3 (SAPS domain family member 3) (Sporulation-induced transcript 4-associated protein SAPL)	PP6R3_HUMAN	2.34737	1.20142e-11	10.9203
Q562F6	Shugoshin 2 (Shugoshin-2) (Shugoshin-like 2) (Tripin)	SGO2_HUMAN	2.34704	1.46575e-09	8.83394
Q9UPT9	Ubiquitin carboxyl-terminal hydrolase 22 (EC 3.4.19.12) (Deubiquitinating enzyme 22) (Ubiquitin thioesterase 22) (Ubiquitin-specific-processing protease 22)	UBP22_HUMAN	2.34652	5.5993e-09	8.25187
O43719	HIV Tat-specific factor 1 (Tat-SF1)	HTSF1_HUMAN	2.34448	9.9557e-10	9.00193
P31323	cAMP-dependent protein kinase type II-beta regulatory subunit	KAP3_HUMAN	2.34269	1.30395e-06	5.88474
P08243	Asparagine synthetase [glutamine-hydrolyzing] (EC 6.3.5.4) (Cell cycle control protein TS11) (Glutamine-dependent asparagine synthetase)	ASNS_HUMAN	2.34249	1.61288e-08	7.7924
P61758	Prefoldin subunit 3 (HIBBJ46) (von Hippel-Lindau-binding protein 1) (VBP-1) (VHL-binding protein 1)	PFD3_HUMAN	2.34237	2.50479e-05	4.60123
Q9Y570	Protein phosphatase methylesterase 1 (PME-1) (EC 3.1.1.89)	PPME1_HUMAN	2.34121	3.2655e-07	6.48605
Q8NB78	Lysine-specific histone demethylase 2 (EC 1.14.99.66) (Flavin-containing amine oxidase domain-containing protein 1) (Lysine-specific histone demethylase 1B)	KDM1B_HUMAN	2.3409	1.19138e-11	10.924
Q8IZH2	5'-3' exoribonuclease 1 (EC 3.1.13.-) (Strand-exchange protein 1 homolog)	XRN1_HUMAN	2.33681	1.81302e-12	11.7416
Q15811	Intersectin-1 (SH3 domain-containing protein 1A) (SH3P17)	ITSN1_HUMAN	2.33495	1.41569e-10	9.84903
Q13547	Histone deacetylase 1 (HD1) (EC 3.5.1.98) (Protein deacetylase HDAC1) (EC 3.5.1.-) (Protein decrotonylase HDAC1) (EC 3.5.1.-)	HDAC1_HUMAN	2.33457	1.01073e-09	8.99536
Q3YEC7	Rab-like protein 6 (GTP-binding protein Parf) (Partner of ARF) (Rab-like protein 1) (RBEL1)	RABL6_HUMAN	2.33379	1.02635e-06	5.98871
P61160	Actin-related protein 2 (Actin-like protein 2)	ARP2_HUMAN	2.3337	2.15864e-10	9.66582
Q9NPQ8	Synembryn-A (Protein Ric-8A)	RIC8A_HUMAN	2.33291	1.96965e-09	8.70561
Q9BY43	Charged multivesicular body protein 4a (Chromatin-modifying protein 4a) (CHMP4a) (SNF7 homolog associated with Alix-2) (SNF7-1) (hSnf-1) (Vacuolar protein sorting-associated protein 32-1) (Vps32-1) (hVps32-1)	CHM4A_HUMAN	2.32956	2.31624e-09	8.63522
P57076	Cilia- and flagella-associated protein 298 (Protein kurly homolog)	CF298_HUMAN	2.32831	2.26066e-07	6.64576
O14776	Transcription elongation regulator 1 (TATA box-binding protein-associated factor 2S) (Transcription factor CA150)	TCRG1_HUMAN	2.3282	2.77384e-12	11.5569
P46459	Vesicle-fusing ATPase (EC 3.6.4.6) (N-ethylmaleimide-sensitive fusion protein) (NEM-sensitive fusion protein) (Vesicular-fusion protein NSF)	NSF_HUMAN	2.32778	3.04479e-12	11.5164
Q9H6Y2	WD repeat-containing protein 55	WDR55_HUMAN	2.32696	5.95731e-13	12.225
Q9BZE2	tRNA pseudouridine(38/39) synthase (EC 5.4.99.45) (tRNA pseudouridine synthase 3) (tRNA pseudouridylate synthase 3) (tRNA-uridine isomerase 3)	PUS3_HUMAN	2.32685	6.01467e-09	8.22079
O60870	DNA/RNA-binding protein KIN17 (Binding to curved DNA) (KIN, antigenic determinant of recA protein homolog)	KIN17_HUMAN	2.32625	3.67507e-11	10.4347
O75367	Core histone macro-H2A.1 (Histone macroH2A1) (mH2A1) (Histone H2A.y) (H2A/y) (Medulloblastoma antigen MU-MB-50.205)	H2AY_HUMAN	2.32196	6.41571e-07	6.19276
Q9UI95	Mitotic spindle assembly checkpoint protein MAD2B (Mitotic arrest deficient 2-like protein 2) (MAD2-like protein 2) (REV7 homolog) (hREV7)	MD2L2_HUMAN	2.32189	5.92604e-14	13.2272
P51617	Interleukin-1 receptor-associated kinase 1 (IRAK-1) (EC 2.7.11.1)	IRAK1_HUMAN	2.31876	8.25686e-08	7.08318
Q99627	COP9 signalosome complex subunit 8 (SGN8) (Signalosome subunit 8) (COP9 homolog) (hCOP9) (JAB1-containing signalosome subunit 8)	CSN8_HUMAN	2.31732	1.67755e-06	5.77532
Q9BZF1	Oxysterol-binding protein-related protein 8 (ORP-8) (OSBP-related protein 8)	OSBL8_HUMAN	2.31646	1.2038e-06	5.91945
Q9BRP1	Programmed cell death protein 2-like	PDD2L_HUMAN	2.31556	1.14853e-06	5.93986
Q99598	Translin-associated protein X (Translin-associated factor X)	TSNAX_HUMAN	2.3136	1.98352e-11	10.7026
O00571	ATP-dependent RNA helicase DDX3X (EC 3.6.4.13) (CAP-Rf) (DEAD box protein 3, X-chromosomal) (DEAD box, X isoform) (DBX) (Helicase-like protein 2) (HLP2)	DDX3X_HUMAN	2.3123	1.79436e-11	10.7461
P50570	Dynamin-2 (EC 3.6.5.5)	DYN2_HUMAN	2.311	1.1812e-06	5.92768
Q15942	Zyxin (Zyxin-2)	ZYX_HUMAN	2.31047	2.05806e-08	7.68654
P14635	G2/mitotic-specific cyclin-B1	CCNB1_HUMAN	2.31029	3.18177e-09	8.49733
Q13263	Transcription intermediary factor 1-beta (TIF1-beta) (E3 SUMO-protein ligase TRIM28) (EC 2.3.2.27) (KRAB-associated protein 1) (KAP-1) (KRAB-interacting protein 1) (KRIP-1) (Nuclear corepressor KAP-1) (RING finger protein 96) (RING-type E3 ubiquitin transferase TIF1-beta) (Tripartite motif-containing protein 28)	TIF1B_HUMAN	2.30975	1.77442e-13	12.7509
P61960	Ubiquitin-fold modifier 1	UFM1_HUMAN	2.30914	3.31623e-07	6.47936
Q8NFH5	Nucleoporin NUP35 (35 kDa nucleoporin) (Mitotic phosphoprotein 44) (MP-44) (Nuclear pore complex protein Nup53) (Nucleoporin NUP53)	NUP35_HUMAN	2.30869	6.13695e-06	5.21205
Q9UBP0	Spastin (EC 5.6.1.1) (Spastic paraplegia 4 protein)	SPAST_HUMAN	2.30731	2.35768e-05	4.62752
Q6UN15	Pre-mRNA 3'-end-processing factor FIP1 (hFip1) (FIP1-like 1 protein) (Factor interacting with PAP) (Rearranged in hypereosinophilia)	FIP1_HUMAN	2.30675	2.52067e-11	10.5985
Q13459	Unconventional myosin-IXb (Unconventional myosin-9b)	MYO9B_HUMAN	2.30573	1.33597e-05	4.8742
Q9BRS2	Serine/threonine-protein kinase RIO1 (EC 2.7.11.1) (EC 3.6.3.-) (RIO kinase 1)	RIOK1_HUMAN	2.3013	7.04306e-08	7.15224
Q9BXS6	Nucleolar and spindle-associated protein 1 (NuSAP)	NUSAP_HUMAN	2.3	2.09663e-10	9.67848
P55039	Developmentally-regulated GTP-binding protein 2 (DRG-2) (Translation factor GTPase DRG2) (TRAFAC GTPase DRG2) (EC 3.6.5.-)	DRG2_HUMAN	2.29975	3.63836e-08	7.43909
P51812	Ribosomal protein S6 kinase alpha-3 (S6K-alpha-3) (EC 2.7.11.1) (90 kDa ribosomal protein S6 kinase 3) (p90-RSK 3) (p90RSK3) (Insulin-stimulated protein kinase 1) (ISPK-1) (MAP kinase-activated protein kinase 1b) (MAPK-activated protein kinase 1b) (MAPKAP kinase 1b) (MAPKAPK-1b) (Ribosomal S6 kinase 2) (RSK-2) (pp90RSK2)	KS6A3_HUMAN	2.29962	1.49425e-08	7.82558
Q8TEK3	Histone-lysine N-methyltransferase, H3 lysine-79 specific (EC 2.1.1.360) (DOT1-like protein) (Histone H3-K79 methyltransferase) (H3-K79-HMTase) (Lysine N-methyltransferase 4)	DOT1L_HUMAN	2.29907	4.52845e-11	10.344
Q4G0J3	La-related protein 7 (La ribonucleoprotein domain family member 7) (hLARP7) (P-TEFb-interaction protein for 7SK stability) (PIP7S)	LARP7_HUMAN	2.2986	5.54152e-08	7.25637
Q5QJE6	Deoxynucleotidyltransferase terminal-interacting protein 2 (Estrogen receptor-binding protein) (LPTS-interacting protein 2) (LPTS-RP2) (Terminal deoxynucleotidyltransferase-interacting factor 2) (TdIF2) (TdT-interacting factor 2)	TDIF2_HUMAN	2.29795	1.23596e-08	7.90799
Q7Z434	Mitochondrial antiviral-signaling protein (MAVS) (CARD adapter inducing interferon beta) (Cardif) (Interferon beta promoter stimulator protein 1) (IPS-1) (Putative NF-kappa-B-activating protein 031N) (Virus-induced-signaling adapter) (VISA)	MAVS_HUMAN	2.29548	1.05748e-09	8.97573
P54577	Tyrosine--tRNA ligase, cytoplasmic (EC 6.1.1.1) (Tyrosyl-tRNA synthetase) (TyrRS) [Cleaved into: Tyrosine--tRNA ligase, cytoplasmic, N-terminally processed]	SYYC_HUMAN	2.29507	8.02052e-08	7.0958
O95394	Phosphoacetylglucosamine mutase (PAGM) (EC 5.4.2.3) (Acetylglucosamine phosphomutase) (N-acetylglucosamine-phosphate mutase) (Phosphoglucomutase-3) (PGM 3)	AGM1_HUMAN	2.29218	2.17921e-06	5.6617
Q9BRT9	DNA replication complex GINS protein SLD5 (GINS complex subunit 4) [Cleaved into: DNA replication complex GINS protein SLD5, N-terminally processed]	SLD5_HUMAN	2.29085	1.14005e-07	6.94308
Q86W50	RNA N6-adenosine-methyltransferase METTL16 (Methyltransferase 10 domain-containing protein) (Methyltransferase-like protein 16) (N6-adenosine-methyltransferase METTL16) (EC 2.1.1.348) (U6 small nuclear RNA (adenine-(43)-N(6))-methyltransferase) (EC 2.1.1.346)	MET16_HUMAN	2.28977	2.63848e-07	6.57865
A6NHR9	Structural maintenance of chromosomes flexible hinge domain-containing protein 1 (SMC hinge domain-containing protein 1) (EC 3.6.1.-)	SMHD1_HUMAN	2.28954	6.73066e-06	5.17194
Q9H3U1	Protein unc-45 homolog A (Unc-45A) (GCUNC-45) (Smooth muscle cell-associated protein 1) (SMAP-1)	UN45A_HUMAN	2.28837	3.87042e-11	10.4122
Q9BRG1	Vacuolar protein-sorting-associated protein 25 (hVps25) (Dermal papilla-derived protein 9) (ELL-associated protein of 20 kDa) (ESCRT-II complex subunit VPS25)	VPS25_HUMAN	2.28809	1.82217e-05	4.73941
P29083	General transcription factor IIE subunit 1 (General transcription factor IIE 56 kDa subunit) (Transcription initiation factor IIE subunit alpha) (TFIIE-alpha)	T2EA_HUMAN	2.2877	4.93236e-08	7.30695
O75449	Katanin p60 ATPase-containing subunit A1 (Katanin p60 subunit A1) (EC 5.6.1.1) (p60 katanin)	KTNA1_HUMAN	2.28615	2.30893e-08	7.63659
P50851	Lipopolysaccharide-responsive and beige-like anchor protein (Beige-like protein) (CDC4-like protein)	LRBA_HUMAN	2.28398	3.69001e-09	8.43297
Q8WUM0	Nuclear pore complex protein Nup133 (133 kDa nucleoporin) (Nucleoporin Nup133)	NU133_HUMAN	2.28385	9.93438e-09	8.00286
P40855	Peroxisomal biogenesis factor 19 (33 kDa housekeeping protein) (Peroxin-19) (Peroxisomal farnesylated protein)	PEX19_HUMAN	2.28317	2.87897e-12	11.5408
Q96B23	Uncharacterized protein C18orf25 (ARKadia-like protein 1)	CR025_HUMAN	2.28247	3.78394e-06	5.42206
Q07864	DNA polymerase epsilon catalytic subunit A (EC 2.7.7.7) (3'-5' exodeoxyribonuclease) (EC 3.1.11.-) (DNA polymerase II subunit A)	DPOE1_HUMAN	2.28199	8.64597e-08	7.06319
O95801	Tetratricopeptide repeat protein 4 (TPR repeat protein 4)	TTC4_HUMAN	2.2788	7.03919e-11	10.1525
Q9HCN4	GPN-loop GTPase 1 (EC 3.6.5.-) (MBD2-interacting protein) (MBDin) (RNAPII-associated protein 4) (XPA-binding protein 1)	GPN1_HUMAN	2.27769	7.81796e-05	4.10691
P55735	Protein SEC13 homolog (GATOR complex protein SEC13) (SEC13-like protein 1) (SEC13-related protein)	SEC13_HUMAN	2.27589	3.76131e-08	7.42466
O75792	Ribonuclease H2 subunit A (RNase H2 subunit A) (EC 3.1.26.4) (Aicardi-Goutieres syndrome 4 protein) (AGS4) (RNase H(35)) (Ribonuclease HI large subunit) (RNase HI large subunit) (Ribonuclease HI subunit A)	RNH2A_HUMAN	2.27472	4.73623e-08	7.32457
Q14181	DNA polymerase alpha subunit B (DNA polymerase alpha 70 kDa subunit)	DPOA2_HUMAN	2.27351	1.54732e-07	6.81042
Q99496	E3 ubiquitin-protein ligase RING2 (EC 2.3.2.27) (Huntingtin-interacting protein 2-interacting protein 3) (HIP2-interacting protein 3) (Protein DinG) (RING finger protein 1B) (RING1b) (RING finger protein 2) (RING finger protein BAP-1) (RING-type E3 ubiquitin transferase RING2)	RING2_HUMAN	2.27282	2.15882e-07	6.66578
O95721	Synaptosomal-associated protein 29 (SNAP-29) (Soluble 29 kDa NSF attachment protein) (Vesicle-membrane fusion protein SNAP-29)	SNP29_HUMAN	2.27248	5.34126e-13	12.2724
Q04760	Lactoylglutathione lyase (EC 4.4.1.5) (Aldoketomutase) (Glyoxalase I) (Glx I) (Ketone-aldehyde mutase) (Methylglyoxalase) (S-D-lactoylglutathione methylglyoxal lyase)	LGUL_HUMAN	2.27125	3.13623e-06	5.50359
Q8IXS6	Paralemmin-2	PALM2_HUMAN	2.26983	2.838e-10	9.54699
O76094	Signal recognition particle subunit SRP72 (SRP72) (Signal recognition particle 72 kDa protein)	SRP72_HUMAN	2.26915	1.47625e-07	6.83084
O75461	Transcription factor E2F6 (E2F-6)	E2F6_HUMAN	2.26913	2.98604e-08	7.5249
Q9Y2I1	Nischarin (Imidazoline receptor 1) (I-1) (IR1) (Imidazoline receptor antisera-selected protein) (hIRAS) (Imidazoline-1 receptor) (I1R) (Imidazoline-1 receptor candidate protein) (I-1 receptor candidate protein) (I1R candidate protein)	NISCH_HUMAN	2.26821	3.59101e-06	5.44478
P49757	Protein numb homolog (h-Numb) (Protein S171)	NUMB_HUMAN	2.26669	5.90376e-10	9.22887
Q9H4Z3	mRNA (2'-O-methyladenosine-N(6)-)-methyltransferase (EC 2.1.1.62) (Cap-specific adenosine methyltransferase) (CAPAM) (hCAPAM) (Phosphorylated CTD-interacting factor 1) (hPCIF1) (Protein phosphatase 1 regulatory subunit 121)	PCIF1_HUMAN	2.26403	4.68421e-08	7.32936
Q13596	Sorting nexin-1	SNX1_HUMAN	2.26329	2.42608e-13	12.6151
P51116	RNA-binding protein FXR2 (FMR1 autosomal homolog 2)	FXR2_HUMAN	2.26184	1.23955e-08	7.90674
P82933	28S ribosomal protein S9, mitochondrial (MRP-S9) (S9mt) (Mitochondrial small ribosomal subunit protein uS9m)	RT09_HUMAN	2.25952	7.77246e-14	13.1094
O00541	Pescadillo homolog	PESC_HUMAN	2.25933	1.0816e-08	7.96594
Q96PE3	Inositol polyphosphate-4-phosphatase type I A (Inositol polyphosphate 4-phosphatase type I) (Type I inositol 3,4-bisphosphate 4-phosphatase) (EC 3.1.3.66)	INP4A_HUMAN	2.25858	2.14308e-10	9.66896
Q13451	Peptidyl-prolyl cis-trans isomerase FKBP5 (PPIase FKBP5) (EC 5.2.1.8) (51 kDa FK506-binding protein) (51 kDa FKBP) (FKBP-51) (54 kDa progesterone receptor-associated immunophilin) (Androgen-regulated protein 6) (FF1 antigen) (FK506-binding protein 5) (FKBP-5) (FKBP54) (p54) (HSP90-binding immunophilin) (Rotamase)	FKBP5_HUMAN	2.25775	2.09167e-06	5.67951
Q9BQ61	Telomerase RNA component interacting RNase (EC 3.1.13.-) (Exoribonuclease TRIR)	TRIR_HUMAN	2.25679	1.01583e-11	10.9932
Q68DQ2	Very large A-kinase anchor protein (vlAKAP) (Beta/gamma crystallin domain-containing protein 3)	CRBG3_HUMAN	2.25648	1.1977e-06	5.92165
P45880	Voltage-dependent anion-selective channel protein 2 (VDAC-2) (hVDAC2) (Outer mitochondrial membrane protein porin 2)	VDAC2_HUMAN	2.25573	2.06723e-08	7.68461
Q96QD8	Sodium-coupled neutral amino acid symporter 2 (Amino acid transporter A2) (Protein 40-9-1) (Solute carrier family 38 member 2) (System A amino acid transporter 2) (System A transporter 1) (System N amino acid transporter 2)	S38A2_HUMAN	2.25573	6.96589e-05	4.15702
Q9Y678	Coatomer subunit gamma-1 (Gamma-1-coat protein) (Gamma-1-COP)	COPG1_HUMAN	2.25198	8.07687e-07	6.09276
P53618	Coatomer subunit beta (Beta-coat protein) (Beta-COP)	COPB_HUMAN	2.25189	8.12581e-10	9.09013
Q9BRP8	Partner of Y14 and mago (PYM homolog 1 exon junction complex-associated factor) (Protein wibg homolog)	PYM1_HUMAN	2.25173	2.59226e-10	9.58632
Q9H5V9	STING ER exit protein (STEEP)	CX056_HUMAN	2.251	1.15037e-08	7.93916
P29084	Transcription initiation factor IIE subunit beta (TFIIE-beta) (General transcription factor IIE subunit 2)	T2EB_HUMAN	2.25075	4.35272e-08	7.36124
P09874	Poly [ADP-ribose] polymerase 1 (PARP-1) (EC 2.4.2.30) (ADP-ribosyltransferase diphtheria toxin-like 1) (ARTD1) (DNA ADP-ribosyltransferase PARP1) (EC 2.4.2.-) (NAD(+) ADP-ribosyltransferase 1) (ADPRT 1) (Poly[ADP-ribose] synthase 1) (Protein poly-ADP-ribosyltransferase PARP1) (EC 2.4.2.-) [Cleaved into: Poly [ADP-ribose] polymerase 1, processed C-terminus (Poly [ADP-ribose] polymerase 1, 89-kDa f…	PARP1_HUMAN	2.24863	1.96741e-11	10.7061
P10620	Microsomal glutathione S-transferase 1 (Microsomal GST-1) (EC 2.5.1.18) (Microsomal GST-I)	MGST1_HUMAN	2.24831	5.25587e-11	10.2794
Q9UMS4	Pre-mRNA-processing factor 19 (EC 2.3.2.27) (Nuclear matrix protein 200) (PRP19/PSO4 homolog) (hPso4) (RING-type E3 ubiquitin transferase PRP19) (Senescence evasion factor)	PRP19_HUMAN	2.24805	5.14824e-08	7.28834
Q9H0K6	Pseudouridylate synthase PUS7L (EC 5.4.99.-) (Pseudouridylate synthase 7 homolog-like protein)	PUS7L_HUMAN	2.24715	1.5282e-09	8.81582
P27694	Replication protein A 70 kDa DNA-binding subunit (RP-A p70) (Replication factor A protein 1) (RF-A protein 1) (Single-stranded DNA-binding protein) [Cleaved into: Replication protein A 70 kDa DNA-binding subunit, N-terminally processed]	RFA1_HUMAN	2.24608	8.47463e-12	11.0719
Q9Y265	RuvB-like 1 (EC 3.6.4.12) (49 kDa TATA box-binding protein-interacting protein) (49 kDa TBP-interacting protein) (54 kDa erythrocyte cytosolic protein) (ECP-54) (INO80 complex subunit H) (Nuclear matrix protein 238) (NMP 238) (Pontin 52) (TIP49a) (TIP60-associated protein 54-alpha) (TAP54-alpha)	RUVB1_HUMAN	2.24594	5.55734e-13	12.2551
P18206	Vinculin (Metavinculin) (MV)	VINC_HUMAN	2.24491	2.35062e-11	10.6288
Q9Y4E8	Ubiquitin carboxyl-terminal hydrolase 15 (EC 3.4.19.12) (Deubiquitinating enzyme 15) (Ubiquitin thioesterase 15) (Ubiquitin-specific-processing protease 15) (Unph-2) (Unph4)	UBP15_HUMAN	2.24266	1.37847e-13	12.8606
P25789	Proteasome subunit alpha type-4 (Macropain subunit C9) (Multicatalytic endopeptidase complex subunit C9) (Proteasome component C9) (Proteasome subunit L)	PSA4_HUMAN	2.23898	1.55443e-07	6.80843
Q92574	Hamartin (Tuberous sclerosis 1 protein)	TSC1_HUMAN	2.23743	2.74916e-06	5.5608
Q96IZ0	PRKC apoptosis WT1 regulator protein (Prostate apoptosis response 4 protein) (Par-4)	PAWR_HUMAN	2.23698	3.56558e-07	6.44787
P78371	T-complex protein 1 subunit beta (TCP-1-beta) (CCT-beta)	TCPB_HUMAN	2.23653	3.13984e-11	10.5031
Q96IK1	Biorientation of chromosomes in cell division protein 1 (Biorientation defective protein 1) (Protein FAM44B)	BOD1_HUMAN	2.23585	1.48043e-09	8.82961
Q96G28	Cilia- and flagella-associated protein 36 (Coiled-coil domain-containing protein 104)	CFA36_HUMAN	2.23576	2.45442e-10	9.61005
Q9ULX3	RNA-binding protein NOB1 (EC 3.1.-.-) (Phosphorylation regulatory protein HP-10) (Protein ART-4)	NOB1_HUMAN	2.23481	4.92574e-12	11.3075
P86791	Vacuolar fusion protein CCZ1 homolog	CCZ1_HUMAN	2.23408	4.63292e-13	12.3341
O43390	Heterogeneous nuclear ribonucleoprotein R (hnRNP R)	HNRPR_HUMAN	2.23337	1.42574e-08	7.84596
Q99439	Calponin-2 (Calponin H2, smooth muscle) (Neutral calponin)	CNN2_HUMAN	2.23286	1.46925e-06	5.8329
Q9Y2W6	Tudor and KH domain-containing protein (Tudor domain-containing protein 2)	TDRKH_HUMAN	2.23283	5.83549e-09	8.23392
Q8IZE3	Protein-associating with the carboxyl-terminal domain of ezrin (Ezrin-binding protein PACE-1) (SCY1-like protein 3)	PACE1_HUMAN	2.23204	7.0695e-08	7.15061
Q8NC51	Plasminogen activator inhibitor 1 RNA-binding protein (PAI1 RNA-binding protein 1) (PAI-RBP1) (SERPINE1 mRNA-binding protein 1)	PAIRB_HUMAN	2.22793	1.23189e-11	10.9094
A3KN83	Protein strawberry notch homolog 1 (Monocyte protein 3) (MOP-3)	SBNO1_HUMAN	2.22775	5.09597e-09	8.29277
O14976	Cyclin-G-associated kinase (EC 2.7.11.1)	GAK_HUMAN	2.22757	4.20774e-09	8.37595
Q99829	Copine-1 (Chromobindin 17) (Copine I)	CPNE1_HUMAN	2.22597	4.0227e-05	4.39548
Q8NFU7	Methylcytosine dioxygenase TET1 (EC 1.14.11.n2) (CXXC-type zinc finger protein 6) (Leukemia-associated protein with a CXXC domain) (Ten-eleven translocation 1 gene protein)	TET1_HUMAN	2.22222	1.44578e-09	8.8399
Q8NEM7	Transcription factor SPT20 homolog (p38-interacting protein) (p38IP)	SP20H_HUMAN	2.22011	7.63974e-08	7.11692
Q2NKX8	DNA excision repair protein ERCC-6-like (EC 3.6.4.12) (ATP-dependent helicase ERCC6-like) (PLK1-interacting checkpoint helicase) (Tumor antigen BJ-HCC-15)	ERC6L_HUMAN	2.21867	5.86302e-08	7.23188
Q13416	Origin recognition complex subunit 2	ORC2_HUMAN	2.21765	7.21298e-12	11.1419
Q01581	Hydroxymethylglutaryl-CoA synthase, cytoplasmic (HMG-CoA synthase) (EC 2.3.3.10) (3-hydroxy-3-methylglutaryl coenzyme A synthase)	HMCS1_HUMAN	2.21466	5.97029e-10	9.224
Q9H2G2	STE20-like serine/threonine-protein kinase (STE20-like kinase) (hSLK) (EC 2.7.11.1) (CTCL tumor antigen se20-9) (STE20-related serine/threonine-protein kinase) (STE20-related kinase) (Serine/threonine-protein kinase 2)	SLK_HUMAN	2.21459	2.54847e-11	10.5937
Q9UPN7	Serine/threonine-protein phosphatase 6 regulatory subunit 1 (SAPS domain family member 1)	PP6R1_HUMAN	2.21448	1.35459e-06	5.86819
Q9HD26	Golgi-associated PDZ and coiled-coil motif-containing protein (CFTR-associated ligand) (Fused in glioblastoma) (PDZ protein interacting specifically with TC10) (PIST)	GOPC_HUMAN	2.21402	5.99775e-07	6.22201
Q12849	G-rich sequence factor 1 (GRSF-1)	GRSF1_HUMAN	2.21378	2.30918e-06	5.63654
P46777	60S ribosomal protein L5 (Large ribosomal subunit protein uL18)	RL5_HUMAN	2.21159	1.21853e-07	6.91416
Q96A49	Synapse-associated protein 1 (BSD domain-containing signal transducer and Akt interactor protein) (BSTA)	SYAP1_HUMAN	2.21101	1.26334e-08	7.89848
Q96R06	Sperm-associated antigen 5 (Astrin) (Deepest) (Mitotic spindle-associated protein p126) (MAP126)	SPAG5_HUMAN	2.2081	0.000257408	3.58938
Q9BX68	Adenosine 5'-monophosphoramidase HINT2 (EC 3.9.1.-) (HINT-3) (HIT-17kDa) (Histidine triad nucleotide-binding protein 2, mitochondrial) (HINT-2) (PKCI-1-related HIT protein)	HINT2_HUMAN	2.20757	9.08299e-09	8.04177
Q13523	Serine/threonine-protein kinase PRP4 homolog (EC 2.7.11.1) (PRP4 kinase) (PRP4 pre-mRNA-processing factor 4 homolog)	PRP4B_HUMAN	2.20749	1.87483e-06	5.72704
Q14814	Myocyte-specific enhancer factor 2D	MEF2D_HUMAN	2.20718	6.03733e-06	5.21916
Q96JP5	E3 ubiquitin-protein ligase ZFP91 (EC 2.3.2.27) (RING-type E3 ubiquitin transferase ZFP91) (Zinc finger protein 757) (Zinc finger protein 91 homolog) (Zfp-91)	ZFP91_HUMAN	2.20632	2.48489e-10	9.60469
P09012	U1 small nuclear ribonucleoprotein A (U1 snRNP A) (U1-A) (U1A)	SNRPA_HUMAN	2.20626	7.2863e-09	8.13749
Q9HCK8	Chromodomain-helicase-DNA-binding protein 8 (CHD-8) (EC 3.6.4.12) (ATP-dependent helicase CHD8) (Helicase with SNF2 domain 1)	CHD8_HUMAN	2.20279	1.1401e-12	11.9431
Q8WW12	PEST proteolytic signal-containing nuclear protein (PCNP) (PEST-containing nuclear protein)	PCNP_HUMAN	2.20126	2.24817e-07	6.64817
Q8NFC6	Biorientation of chromosomes in cell division protein 1-like 1	BD1L1_HUMAN	2.19974	4.96399e-12	11.3042
Q9BVP2	Guanine nucleotide-binding protein-like 3 (E2-induced gene 3 protein) (Novel nucleolar protein 47) (NNP47) (Nucleolar GTP-binding protein 3) (Nucleostemin)	GNL3_HUMAN	2.19934	1.03598e-09	8.98465
P46060	Ran GTPase-activating protein 1 (RanGAP1)	RAGP1_HUMAN	2.1977	2.82587e-12	11.5488
P13861	cAMP-dependent protein kinase type II-alpha regulatory subunit	KAP2_HUMAN	2.19712	1.06427e-06	5.97295
Q15019	Septin-2 (Neural precursor cell expressed developmentally down-regulated protein 5) (NEDD-5)	SEPT2_HUMAN	2.19365	1.61673e-06	5.79136
P25098	Beta-adrenergic receptor kinase 1 (Beta-ARK-1) (EC 2.7.11.15) (G-protein coupled receptor kinase 2)	ARBK1_HUMAN	2.19227	3.67721e-09	8.43448
Q01105	Protein SET (HLA-DR-associated protein II) (Inhibitor of granzyme A-activated DNase) (IGAAD) (PHAPII) (Phosphatase 2A inhibitor I2PP2A) (I-2PP2A) (Template-activating factor I) (TAF-I)	SET_HUMAN	2.19225	6.85938e-07	6.16372
P41208	Centrin-2 (Caltractin isoform 1)	CETN2_HUMAN	2.19222	3.51366e-10	9.45424
Q9Y6I9	Testis-expressed protein 264 (Putative secreted protein Zsig11)	TX264_HUMAN	2.18979	1.10246e-06	5.95764
Q8N1G4	Leucine-rich repeat-containing protein 47	LRC47_HUMAN	2.1885	5.72273e-09	8.2424
Q03701	CCAAT/enhancer-binding protein zeta (CCAAT-box-binding transcription factor) (CBF) (CCAAT-binding factor)	CEBPZ_HUMAN	2.18591	3.17199e-06	5.49867
O00401	Actin nucleation-promoting factor WASL (Neural Wiskott-Aldrich syndrome protein) (N-WASP)	WASL_HUMAN	2.18448	2.21389e-06	5.65484
Q9NT62	Ubiquitin-like-conjugating enzyme ATG3 (EC 2.3.2.-) (Autophagy-related protein 3) (APG3-like) (hApg3) (Protein PC3-96)	ATG3_HUMAN	2.18146	4.85323e-09	8.31397
Q9UEY8	Gamma-adducin (Adducin-like protein 70)	ADDG_HUMAN	2.18057	7.96955e-09	8.09857
O75534	Cold shock domain-containing protein E1 (N-ras upstream gene protein) (Protein UNR)	CSDE1_HUMAN	2.17931	5.45506e-12	11.2632
Q8N183	NADH dehydrogenase [ubiquinone] 1 alpha subcomplex assembly factor 2 (B17.2-like) (B17.2L) (Mimitin) (Myc-induced mitochondrial protein) (MMTN) (NDUFA12-like protein)	NDUF2_HUMAN	2.17831	0.000153895	3.81277
P22670	MHC class II regulatory factor RFX1 (Enhancer factor C) (EF-C) (Regulatory factor X 1) (RFX) (Transcription factor RFX1)	RFX1_HUMAN	2.17669	2.24662e-10	9.64847
P52655	Transcription initiation factor IIA subunit 1 (General transcription factor IIA subunit 1) (TFIIAL) (Transcription initiation factor TFIIA 42 kDa subunit) (TFIIA-42) [Cleaved into: Transcription initiation factor IIA alpha chain (TFIIA p35 subunit); Transcription initiation factor IIA beta chain (TFIIA p19 subunit)]	TF2AA_HUMAN	2.17636	6.57103e-08	7.18237
Q8IWB9	Testis-expressed protein 2 (Transmembrane protein 96)	TEX2_HUMAN	2.17556	2.15113e-05	4.66733
P14923	Junction plakoglobin (Catenin gamma) (Desmoplakin III) (Desmoplakin-3)	PLAK_HUMAN	2.17472	8.12138e-06	5.09037
P49841	Glycogen synthase kinase-3 beta (GSK-3 beta) (EC 2.7.11.26) (Serine/threonine-protein kinase GSK3B) (EC 2.7.11.1)	GSK3B_HUMAN	2.17341	4.96701e-08	7.30391
Q96SB4	SRSF protein kinase 1 (EC 2.7.11.1) (SFRS protein kinase 1) (Serine/arginine-rich protein-specific kinase 1) (SR-protein-specific kinase 1)	SRPK1_HUMAN	2.17131	2.75939e-07	6.55919
P35869	Aryl hydrocarbon receptor (Ah receptor) (AhR) (Class E basic helix-loop-helix protein 76) (bHLHe76)	AHR_HUMAN	2.16994	1.81146e-06	5.74197
P18847	Cyclic AMP-dependent transcription factor ATF-3 (cAMP-dependent transcription factor ATF-3) (Activating transcription factor 3)	ATF3_HUMAN	2.16961	5.26233e-05	4.27882
Q13427	Peptidyl-prolyl cis-trans isomerase G (PPIase G) (Peptidyl-prolyl isomerase G) (EC 5.2.1.8) (CASP10) (Clk-associating RS-cyclophilin) (CARS-Cyp) (CARS-cyclophilin) (SR-cyclophilin) (SR-cyp) (SRcyp) (Cyclophilin G) (Rotamase G)	PPIG_HUMAN	2.16692	2.45014e-05	4.61081
P62495	Eukaryotic peptide chain release factor subunit 1 (Eukaryotic release factor 1) (eRF1) (Protein Cl1) (TB3-1)	ERF1_HUMAN	2.16545	2.11979e-11	10.6737
P51610	Host cell factor 1 (HCF) (HCF-1) (C1 factor) (CFF) (VCAF) (VP16 accessory protein) [Cleaved into: HCF N-terminal chain 1; HCF N-terminal chain 2; HCF N-terminal chain 3; HCF N-terminal chain 4; HCF N-terminal chain 5; HCF N-terminal chain 6; HCF C-terminal chain 1; HCF C-terminal chain 2; HCF C-terminal chain 3; HCF C-terminal chain 4; HCF C-terminal chain 5; HCF C-terminal chain 6]	HCFC1_HUMAN	2.16362	2.03635e-13	12.6911
O75940	Survival of motor neuron-related-splicing factor 30 (30 kDa splicing factor SMNrp) (SMN-related protein) (Survival motor neuron domain-containing protein 1)	SPF30_HUMAN	2.16306	1.50994e-07	6.82104
P62191	26S proteasome regulatory subunit 4 (P26s4) (26S proteasome AAA-ATPase subunit RPT2) (Proteasome 26S subunit ATPase 1)	PRS4_HUMAN	2.16277	6.51672e-07	6.18597
Q9BW19	Kinesin-like protein KIFC1 (Kinesin-like protein 2) (Kinesin-related protein HSET)	KIFC1_HUMAN	2.16118	6.33969e-07	6.19793
Q9NZR1	Tropomodulin-2 (Neuronal tropomodulin) (N-Tmod)	TMOD2_HUMAN	2.15943	5.25596e-08	7.27935
Q6NUQ1	RAD50-interacting protein 1 (RAD50 interactor 1) (HsRINT-1) (RINT-1)	RINT1_HUMAN	2.15843	7.06042e-08	7.15117
Q13206	Probable ATP-dependent RNA helicase DDX10 (EC 3.6.4.13) (DEAD box protein 10)	DDX10_HUMAN	2.15749	2.3238e-09	8.6338
Q96C36	Pyrroline-5-carboxylate reductase 2 (P5C reductase 2) (P5CR 2) (EC 1.5.1.2)	P5CR2_HUMAN	2.15679	4.00277e-10	9.39764
O14640	Segment polarity protein dishevelled homolog DVL-1 (Dishevelled-1) (DSH homolog 1)	DVL1_HUMAN	2.15652	5.97759e-08	7.22347
Q9NX58	Cell growth-regulating nucleolar protein	LYAR_HUMAN	2.15379	1.78719e-12	11.7478
Q5VYS8	Terminal uridylyltransferase 7 (TUTase 7) (EC 2.7.7.52) (Zinc finger CCHC domain-containing protein 6)	TUT7_HUMAN	2.15264	3.84154e-08	7.41549
P49840	Glycogen synthase kinase-3 alpha (GSK-3 alpha) (EC 2.7.11.26) (Serine/threonine-protein kinase GSK3A) (EC 2.7.11.1)	GSK3A_HUMAN	2.15247	1.08903e-06	5.96296
Q96HC4	PDZ and LIM domain protein 5 (Enigma homolog) (Enigma-like PDZ and LIM domains protein)	PDLI5_HUMAN	2.15133	4.83019e-09	8.31604
B2RTY4	Unconventional myosin-IXa (Unconventional myosin-9a)	MYO9A_HUMAN	2.15124	0.000443515	3.35309
Q9Y450	HBS1-like protein (ERFS)	HBS1L_HUMAN	2.14892	2.68735e-11	10.5707
Q12905	Interleukin enhancer-binding factor 2 (Nuclear factor of activated T-cells 45 kDa)	ILF2_HUMAN	2.14651	7.59638e-05	4.11939
P51003	Poly(A) polymerase alpha (PAP-alpha) (EC 2.7.7.19) (Polynucleotide adenylyltransferase alpha)	PAPOA_HUMAN	2.14606	2.00547e-13	12.6978
Q9Y6M1	Insulin-like growth factor 2 mRNA-binding protein 2 (IGF2 mRNA-binding protein 2) (IMP-2) (Hepatocellular carcinoma autoantigen p62) (IGF-II mRNA-binding protein 2) (VICKZ family member 2)	IF2B2_HUMAN	2.14586	3.06799e-08	7.51315
Q15814	Tubulin-specific chaperone C (Tubulin-folding cofactor C) (CFC)	TBCC_HUMAN	2.1432	1.0626e-05	4.97363
Q12778	Forkhead box protein O1 (Forkhead box protein O1A) (Forkhead in rhabdomyosarcoma)	FOXO1_HUMAN	2.14253	2.1203e-05	4.6736
Q92945	Far upstream element-binding protein 2 (FUSE-binding protein 2) (KH type-splicing regulatory protein) (KSRP) (p75)	FUBP2_HUMAN	2.14169	5.09176e-11	10.2931
Q13257	Mitotic spindle assembly checkpoint protein MAD2A (HsMAD2) (Mitotic arrest deficient 2-like protein 1) (MAD2-like protein 1)	MD2L1_HUMAN	2.14088	1.27894e-10	9.89315
P62258	14-3-3 protein epsilon (14-3-3E)	1433E_HUMAN	2.14077	0.000244729	3.61131
O60925	Prefoldin subunit 1	PFD1_HUMAN	2.13841	4.6617e-07	6.33146
P55265	Double-stranded RNA-specific adenosine deaminase (DRADA) (EC 3.5.4.37) (136 kDa double-stranded RNA-binding protein) (p136) (Interferon-inducible protein 4) (IFI-4) (K88DSRBP)	DSRAD_HUMAN	2.13607	1.17271e-10	9.93081
Q9Y4E1	WASH complex subunit 2C (Vaccinia virus penetration factor) (VPEF)	WAC2C_HUMAN	2.13558	0.000157163	3.80365
Q9Y2W1	Thyroid hormone receptor-associated protein 3 (BCLAF1 and THRAP3 family member 2) (Thyroid hormone receptor-associated protein complex 150 kDa component) (Trap150)	TR150_HUMAN	2.13488	5.15809e-13	12.2875
Q9Y490	Talin-1	TLN1_HUMAN	2.13481	1.5192e-11	10.8184
Q8N1F7	Nuclear pore complex protein Nup93 (93 kDa nucleoporin) (Nucleoporin Nup93)	NUP93_HUMAN	2.13417	5.05683e-06	5.29612
Q14240	Eukaryotic initiation factor 4A-II (eIF-4A-II) (eIF4A-II) (EC 3.6.4.13) (ATP-dependent RNA helicase eIF4A-2)	IF4A2_HUMAN	2.13293	3.51663e-07	6.45387
Q9Y5X3	Sorting nexin-5	SNX5_HUMAN	2.13207	8.51706e-07	6.06971
Q8IYH5	ZZ-type zinc finger-containing protein 3	ZZZ3_HUMAN	2.12918	7.64845e-10	9.11643
P31948	Stress-induced-phosphoprotein 1 (STI1) (Hsc70/Hsp90-organizing protein) (Hop) (Renal carcinoma antigen NY-REN-11) (Transformation-sensitive protein IEF SSP 3521)	STIP1_HUMAN	2.12584	3.32892e-12	11.4777
P08579	U2 small nuclear ribonucleoprotein B'' (U2 snRNP B'')	RU2B_HUMAN	2.12379	5.72586e-07	6.24216
Q6P2P2	Protein arginine N-methyltransferase 9 (Protein arginine N-methyltransferase 10) (EC 2.1.1.320)	ANM9_HUMAN	2.12348	6.39634e-06	5.19407
P13797	Plastin-3 (T-plastin)	PLST_HUMAN	2.12224	2.61149e-11	10.5831
P20810	Calpastatin (Calpain inhibitor) (Sperm BS-17 component)	ICAL_HUMAN	2.12172	3.18409e-11	10.497
O43776	Asparagine--tRNA ligase, cytoplasmic (EC 6.1.1.22) (Asparaginyl-tRNA synthetase) (AsnRS) (Asparaginyl-tRNA synthetase 1)	SYNC_HUMAN	2.12164	2.40625e-11	10.6187
Q9P2J5	Leucine--tRNA ligase, cytoplasmic (EC 6.1.1.4) (Leucyl-tRNA synthetase) (LeuRS)	SYLC_HUMAN	2.1215	4.03361e-07	6.39431
Q6ZVM7	TOM1-like protein 2 (Target of Myb-like protein 2)	TM1L2_HUMAN	2.1198	4.06881e-06	5.39053
Q9BPZ3	Polyadenylate-binding protein-interacting protein 2 (PABP-interacting protein 2) (PAIP-2) (Poly(A)-binding protein-interacting protein 2)	PAIP2_HUMAN	2.11953	3.46183e-07	6.46069
Q86WP2	Vasculin (GC-rich promoter-binding protein 1) (Vascular wall-linked protein)	GPBP1_HUMAN	2.11842	7.41721e-05	4.12976
P22392	Nucleoside diphosphate kinase B (NDK B) (NDP kinase B) (EC 2.7.4.6) (C-myc purine-binding transcription factor PUF) (Histidine protein kinase NDKB) (EC 2.7.13.3) (nm23-H2)	NDKB_HUMAN	2.11342	1.29908e-08	7.88636
Q96DT6	Cysteine protease ATG4C (EC 3.4.22.-) (AUT-like 3 cysteine endopeptidase) (Autophagy-related cysteine endopeptidase 3) (Autophagin-3) (Autophagy-related protein 4 homolog C) (HsAPG4C)	ATG4C_HUMAN	2.1133	1.57981e-08	7.80139
O95573	Fatty acid CoA ligase Acsl3 (Arachidonate--CoA ligase) (EC 6.2.1.15) (Long-chain acyl-CoA synthetase 3) (LACS 3) (Long-chain-fatty-acid--CoA ligase 3) (EC 6.2.1.3) (Medium-chain acyl-CoA ligase Acsl3) (EC 6.2.1.2)	ACSL3_HUMAN	2.11262	7.49148e-07	6.12543
P37840	Alpha-synuclein (Non-A beta component of AD amyloid) (Non-A4 component of amyloid precursor) (NACP)	SYUA_HUMAN	2.11257	6.31152e-09	8.19987
Q15061	WD repeat-containing protein 43 (U3 small nucleolar RNA-associated protein 5 homolog)	WDR43_HUMAN	2.11216	3.3962e-12	11.469
O14654	Insulin receptor substrate 4 (IRS-4) (160 kDa phosphotyrosine protein) (py160) (Phosphoprotein of 160 kDa) (pp160)	IRS4_HUMAN	2.11114	2.28878e-12	11.6404
Q9Y371	Endophilin-B1 (Bax-interacting factor 1) (Bif-1) (SH3 domain-containing GRB2-like protein B1)	SHLB1_HUMAN	2.1111	4.6617e-09	8.33146
P52739	Zinc finger protein 131	ZN131_HUMAN	2.10663	0.000309434	3.50943
Q7Z4V5	Hepatoma-derived growth factor-related protein 2 (HDGF-related protein 2) (HRP-2) (Hepatoma-derived growth factor 2) (HDGF-2)	HDGR2_HUMAN	2.10483	4.00762e-10	9.39711
Q9H6Z4	Ran-binding protein 3 (RanBP3)	RANB3_HUMAN	2.10457	5.775e-12	11.2384
Q8WUA4	General transcription factor 3C polypeptide 2 (TF3C-beta) (Transcription factor IIIC 110 kDa subunit) (TFIIIC 110 kDa subunit) (TFIIIC110) (Transcription factor IIIC subunit beta)	TF3C2_HUMAN	2.10402	6.78656e-10	9.16835
Q96ME7	Zinc finger protein 512	ZN512_HUMAN	2.10367	1.20556e-09	8.91881
Q8NDD1	Uncharacterized protein C1orf131	CA131_HUMAN	2.10129	1.63146e-07	6.78742
Q9Y5V3	Melanoma-associated antigen D1 (MAGE tumor antigen CCF) (MAGE-D1 antigen) (Neurotrophin receptor-interacting MAGE homolog)	MAGD1_HUMAN	2.09905	0.00019278	3.71494
O15397	Importin-8 (Imp8) (Ran-binding protein 8) (RanBP8)	IPO8_HUMAN	2.09869	0.000992309	3.00335
P47755	F-actin-capping protein subunit alpha-2 (CapZ alpha-2)	CAZA2_HUMAN	2.09814	4.57363e-07	6.33974
P40227	T-complex protein 1 subunit zeta (TCP-1-zeta) (Acute morphine dependence-related protein 2) (CCT-zeta-1) (HTR3) (Tcp20)	TCPZ_HUMAN	2.09693	5.83745e-09	8.23378
P55072	Transitional endoplasmic reticulum ATPase (TER ATPase) (EC 3.6.4.6) (15S Mg(2+)-ATPase p97 subunit) (Valosin-containing protein) (VCP)	TERA_HUMAN	2.09599	0.000418937	3.37785
P42285	Exosome RNA helicase MTR4 (EC 3.6.4.13) (ATP-dependent RNA helicase DOB1) (ATP-dependent RNA helicase SKIV2L2) (Superkiller viralicidic activity 2-like 2) (TRAMP-like complex helicase)	MTREX_HUMAN	2.09538	7.99651e-09	8.0971
Q16543	Hsp90 co-chaperone Cdc37 (Hsp90 chaperone protein kinase-targeting subunit) (p50Cdc37) [Cleaved into: Hsp90 co-chaperone Cdc37, N-terminally processed]	CDC37_HUMAN	2.09339	1.54501e-09	8.81107
O00625	Pirin (EC 1.13.11.24) (Probable quercetin 2,3-dioxygenase PIR) (Probable quercetinase)	PIR_HUMAN	2.09217	3.3909e-12	11.4697
Q9ULI0	ATPase family AAA domain-containing protein 2B	ATD2B_HUMAN	2.0917	3.51832e-07	6.45366
Q13151	Heterogeneous nuclear ribonucleoprotein A0 (hnRNP A0)	ROA0_HUMAN	2.0911	1.53002e-05	4.8153
Q9BTE7	DCN1-like protein 5 (DCNL5) (DCUN1 domain-containing protein 5) (Defective in cullin neddylation protein 1-like protein 5) (Squamous cell carcinoma-related oncogene 5)	DCNL5_HUMAN	2.09008	1.53228e-05	4.81466
Q96EK7	Constitutive coactivator of peroxisome proliferator-activated receptor gamma (Constitutive coactivator of PPAR-gamma) (Constitutive coactivator of PPARG) (PPARG constitutive coactivator 1) (PGCC1) (Protein FAM120B)	F120B_HUMAN	2.08945	8.50884e-10	9.07013
P13798	Acylamino-acid-releasing enzyme (AARE) (EC 3.4.19.1) (Acyl-peptide hydrolase) (APH) (Acylaminoacyl-peptidase) (Oxidized protein hydrolase) (OPH)	ACPH_HUMAN	2.08868	5.73213e-11	10.2417
Q12792	Twinfilin-1 (Protein A6) (Protein tyrosine kinase 9)	TWF1_HUMAN	2.08795	8.5542e-09	8.06782
Q8ND82	Zinc finger protein 280C (Suppressor of hairy wing homolog 3) (Zinc finger protein 633)	Z280C_HUMAN	2.08695	3.365e-08	7.47301
P62913	60S ribosomal protein L11 (CLL-associated antigen KW-12) (Large ribosomal subunit protein uL5)	RL11_HUMAN	2.08646	1.38201e-10	9.85949
Q8N5G2	Macoilin (Macoilin-1) (Transmembrane protein 57)	MACOI_HUMAN	2.0857	0.000193406	3.71353
Q9NRN7	L-aminoadipate-semialdehyde dehydrogenase-phosphopantetheinyl transferase (EC 2.7.8.7) (4'-phosphopantetheinyl transferase) (Alpha-aminoadipic semialdehyde dehydrogenase-phosphopantetheinyl transferase) (AASD-PPT) (LYS5 ortholog)	ADPPT_HUMAN	2.08511	0.00188541	2.72459
Q9H410	Kinetochore-associated protein DSN1 homolog	DSN1_HUMAN	2.08495	2.85584e-06	5.54427
P43487	Ran-specific GTPase-activating protein (Ran-binding protein 1) (RanBP1)	RANG_HUMAN	2.08394	9.99003e-12	11.0004
Q9BUR4	Telomerase Cajal body protein 1 (WD repeat-containing protein 79) (WD40 repeat-containing protein antisense to TP53 gene) (WRAP53beta)	TCAB1_HUMAN	2.08277	3.05725e-07	6.51467
Q7KZF4	Staphylococcal nuclease domain-containing protein 1 (EC 3.1.31.1) (100 kDa coactivator) (EBNA2 coactivator p100) (Tudor domain-containing protein 11) (p100 co-activator)	SND1_HUMAN	2.08253	2.16592e-10	9.66436
Q96BP3	Peptidylprolyl isomerase domain and WD repeat-containing protein 1 (EC 5.2.1.8) (Spliceosome-associated cyclophilin)	PPWD1_HUMAN	2.07883	1.23897e-10	9.90694
Q9NXH9	tRNA (guanine(26)-N(2))-dimethyltransferase (EC 2.1.1.216) (tRNA 2,2-dimethylguanosine-26 methyltransferase) (tRNA(guanine-26,N(2)-N(2)) methyltransferase) (tRNA(m(2,2)G26)dimethyltransferase)	TRM1_HUMAN	2.07829	0.000187778	3.72636
P11171	Protein 4.1 (P4.1) (4.1R) (Band 4.1) (EPB4.1) (Erythrocyte membrane protein band 4.1)	41_HUMAN	2.07792	2.51422e-13	12.5996
Q96DI7	U5 small nuclear ribonucleoprotein 40 kDa protein (U5 snRNP 40 kDa protein) (U5-40K) (38 kDa-splicing factor) (Prp8-binding protein) (hPRP8BP) (U5 snRNP-specific 40 kDa protein) (WD repeat-containing protein 57)	SNR40_HUMAN	2.0776	5.30893e-06	5.27499
P51665	26S proteasome non-ATPase regulatory subunit 7 (26S proteasome regulatory subunit RPN8) (26S proteasome regulatory subunit S12) (Mov34 protein homolog) (Proteasome subunit p40)	PSMD7_HUMAN	2.07727	1.72509e-10	9.76319
Q9Y6K9	NF-kappa-B essential modulator (NEMO) (FIP-3) (IkB kinase-associated protein 1) (IKKAP1) (Inhibitor of nuclear factor kappa-B kinase subunit gamma) (I-kappa-B kinase subunit gamma) (IKK-gamma) (IKKG) (IkB kinase subunit gamma) (NF-kappa-B essential modifier)	NEMO_HUMAN	2.07678	4.70993e-09	8.32699
P27816	Microtubule-associated protein 4 (MAP-4)	MAP4_HUMAN	2.07641	3.39397e-12	11.4693
Q15050	Ribosome biogenesis regulatory protein homolog	RRS1_HUMAN	2.07602	1.58329e-07	6.80044
Q14746	Conserved oligomeric Golgi complex subunit 2 (COG complex subunit 2) (Component of oligomeric Golgi complex 2) (Low density lipoprotein receptor defect C-complementing protein)	COG2_HUMAN	2.07541	5.47608e-08	7.26153
O95218	Zinc finger Ran-binding domain-containing protein 2 (Zinc finger protein 265) (Zinc finger, splicing)	ZRAB2_HUMAN	2.07388	2.77933e-07	6.55606
Q9P0L0	Vesicle-associated membrane protein-associated protein A (VAMP-A) (VAMP-associated protein A) (VAP-A) (33 kDa VAMP-associated protein) (VAP-33)	VAPA_HUMAN	2.07275	0.000507175	3.29484
P52292	Importin subunit alpha-1 (Karyopherin subunit alpha-2) (RAG cohort protein 1) (SRP1-alpha)	IMA1_HUMAN	2.07242	9.54046e-09	8.02043
O15355	Protein phosphatase 1G (EC 3.1.3.16) (Protein phosphatase 1C) (Protein phosphatase 2C isoform gamma) (PP2C-gamma) (Protein phosphatase magnesium-dependent 1 gamma)	PPM1G_HUMAN	2.07118	7.51563e-09	8.12403
Q9NYB9	Abl interactor 2 (Abelson interactor 2) (Abi-2) (Abl-binding protein 3) (AblBP3) (Arg-binding protein 1) (ArgBP1)	ABI2_HUMAN	2.0701	7.94619e-07	6.09984
Q92844	TRAF family member-associated NF-kappa-B activator (TRAF-interacting protein) (I-TRAF)	TANK_HUMAN	2.06929	8.50201e-05	4.07048
Q9Y266	Nuclear migration protein nudC (Nuclear distribution protein C homolog)	NUDC_HUMAN	2.06883	2.8573e-10	9.54404
Q9ULH7	Myocardin-related transcription factor B (MRTF-B) (MKL/myocardin-like protein 2) (Megakaryoblastic leukemia 2)	MRTFB_HUMAN	2.06871	2.74094e-07	6.5621
P63010	AP-2 complex subunit beta (AP105B) (Adaptor protein complex AP-2 subunit beta) (Adaptor-related protein complex 2 subunit beta) (Beta-2-adaptin) (Beta-adaptin) (Clathrin assembly protein complex 2 beta large chain) (Plasma membrane adaptor HA2/AP2 adaptin beta subunit)	AP2B1_HUMAN	2.06584	1.49373e-05	4.82573
Q9UL46	Proteasome activator complex subunit 2 (11S regulator complex subunit beta) (REG-beta) (Activator of multicatalytic protease subunit 2) (Proteasome activator 28 subunit beta) (PA28b) (PA28beta)	PSME2_HUMAN	2.062	3.44678e-11	10.4626
Q96EE3	Nucleoporin SEH1 (GATOR complex protein SEH1) (Nup107-160 subcomplex subunit SEH1) (SEC13-like protein)	SEH1_HUMAN	2.0607	1.81783e-07	6.74045
P61956	Small ubiquitin-related modifier 2 (SUMO-2) (HSMT3) (SMT3 homolog 2) (SUMO-3) (Sentrin-2) (Ubiquitin-like protein SMT3B) (Smt3B)	SUMO2_HUMAN	2.06017	1.63057e-06	5.78766
O00231	26S proteasome non-ATPase regulatory subunit 11 (26S proteasome regulatory subunit RPN6) (26S proteasome regulatory subunit S9) (26S proteasome regulatory subunit p44.5)	PSD11_HUMAN	2.06007	1.56435e-05	4.80567
Q6NW34	Nucleolus and neural progenitor protein	NEPRO_HUMAN	2.05955	1.42498e-07	6.84619
Q96SB3	Neurabin-2 (Neurabin-II) (Protein phosphatase 1 regulatory subunit 9B) (Spinophilin)	NEB2_HUMAN	2.05938	9.33392e-06	5.02994
Q6P2E9	Enhancer of mRNA-decapping protein 4 (Autoantigen Ge-1) (Autoantigen RCD-8) (Human enhancer of decapping large subunit) (Hedls)	EDC4_HUMAN	2.05759	1.38995e-11	10.857
Q6ZRS2	Helicase SRCAP (EC 3.6.4.-) (Domino homolog 2) (Snf2-related CBP activator)	SRCAP_HUMAN	2.05654	5.43296e-08	7.26496
P54727	UV excision repair protein RAD23 homolog B (HR23B) (hHR23B) (XP-C repair-complementing complex 58 kDa protein) (p58)	RD23B_HUMAN	2.05147	0.000229691	3.63886
Q01780	Exosome component 10 (EC 3.1.13.-) (Autoantigen PM/Scl 2) (P100 polymyositis-scleroderma overlap syndrome-associated autoantigen) (Polymyositis/scleroderma autoantigen 100 kDa) (PM/Scl-100) (Polymyositis/scleroderma autoantigen 2)	EXOSX_HUMAN	2.0503	2.94507e-11	10.5309
Q96CT7	Coiled-coil domain-containing protein 124	CC124_HUMAN	2.04745	1.82978e-07	6.7376
P12956	X-ray repair cross-complementing protein 6 (EC 3.6.4.-) (EC 4.2.99.-) (5'-deoxyribose-5-phosphate lyase Ku70) (5'-dRP lyase Ku70) (70 kDa subunit of Ku antigen) (ATP-dependent DNA helicase 2 subunit 1) (ATP-dependent DNA helicase II 70 kDa subunit) (CTC box-binding factor 75 kDa subunit) (CTC75) (CTCBF) (DNA repair protein XRCC6) (Lupus Ku autoantigen protein p70) (Ku70) (Thyroid-lupus autoantige…	XRCC6_HUMAN	2.04488	9.8723e-11	10.0056
Q99733	Nucleosome assembly protein 1-like 4 (Nucleosome assembly protein 2) (NAP-2)	NP1L4_HUMAN	2.04164	2.43982e-08	7.61264
Q9Y314	Nitric oxide synthase-interacting protein (E3 ubiquitin-protein ligase NOSIP) (EC 2.3.2.27) (RING-type E3 ubiquitin transferase NOSIP) (eNOS-interacting protein)	NOSIP_HUMAN	2.04005	4.30916e-07	6.36561
Q8TEQ6	Gem-associated protein 5 (Gemin5)	GEMI5_HUMAN	2.03883	1.09463e-11	10.9607
P55011	Solute carrier family 12 member 2 (Basolateral Na-K-Cl symporter) (Bumetanide-sensitive sodium-(potassium)-chloride cotransporter 2)	S12A2_HUMAN	2.03671	2.94035e-09	8.5316
Q9Y3L5	Ras-related protein Rap-2c (EC 3.6.5.2)	RAP2C_HUMAN	2.03568	5.8736e-10	9.2311
Q9P2B4	CTTNBP2 N-terminal-like protein	CT2NL_HUMAN	2.0354	0.000177148	3.75166
Q96A65	Exocyst complex component 4 (Exocyst complex component Sec8)	EXOC4_HUMAN	2.03501	2.12945e-05	4.67173
Q15003	Condensin complex subunit 2 (Barren homolog protein 1) (Chromosome-associated protein H) (hCAP-H) (Non-SMC condensin I complex subunit H) (XCAP-H homolog)	CND2_HUMAN	2.03329	2.54922e-09	8.59359
P43003	Excitatory amino acid transporter 1 (Sodium-dependent glutamate/aspartate transporter 1) (GLAST-1) (Solute carrier family 1 member 3)	EAA1_HUMAN	2.03176	1.39174e-07	6.85644
Q13242	Serine/arginine-rich splicing factor 9 (Pre-mRNA-splicing factor SRp30C) (Splicing factor, arginine/serine-rich 9)	SRSF9_HUMAN	2.03102	5.85832e-11	10.2322
Q8WZA0	Protein LZIC (Leucine zipper and CTNNBIP1 domain-containing protein) (Leucine zipper and ICAT homologous domain-containing protein)	LZIC_HUMAN	2.03077	1.99322e-07	6.70044
Q12959	Disks large homolog 1 (Synapse-associated protein 97) (SAP-97) (SAP97) (hDlg)	DLG1_HUMAN	2.03056	2.29892e-10	9.63848
Q96KG9	N-terminal kinase-like protein (Coated vesicle-associated kinase of 90 kDa) (SCY1-like protein 1) (Telomerase regulation-associated protein) (Telomerase transcriptional element-interacting factor) (Teratoma-associated tyrosine kinase)	SCYL1_HUMAN	2.02963	4.07679e-05	4.38968
O75934	Pre-mRNA-splicing factor SPF27 (Breast carcinoma-amplified sequence 2) (DNA amplified in mammary carcinoma 1 protein) (Spliceosome-associated protein SPF 27)	SPF27_HUMAN	2.02951	0.000103684	3.98429
P22626	Heterogeneous nuclear ribonucleoproteins A2/B1 (hnRNP A2/B1)	ROA2_HUMAN	2.02821	2.09445e-06	5.67893
O76064	E3 ubiquitin-protein ligase RNF8 (hRNF8) (EC 2.3.2.27) (RING finger protein 8) (RING-type E3 ubiquitin transferase RNF8)	RNF8_HUMAN	2.02401	7.27618e-07	6.1381
Q8NFF5	FAD synthase (EC 2.7.7.2) (FAD pyrophosphorylase) (FMN adenylyltransferase) (Flavin adenine dinucleotide synthase) [Includes: Molybdenum cofactor biosynthesis protein-like region; FAD synthase region]	FAD1_HUMAN	2.02388	6.85853e-08	7.16377
Q9NX40	OCIA domain-containing protein 1 (Ovarian cancer immunoreactive antigen domain containing 1) (Ovarian carcinoma immunoreactive antigen)	OCAD1_HUMAN	2.02338	6.72892e-05	4.17205
Q9UM54	Unconventional myosin-VI (Unconventional myosin-6)	MYO6_HUMAN	2.02288	3.51356e-05	4.45425
Q16891	MICOS complex subunit MIC60 (Cell proliferation-inducing gene 4/52 protein) (Mitochondrial inner membrane protein) (Mitofilin) (p87/89)	MIC60_HUMAN	2.02052	0.00165377	2.78152
Q9H2H8	Peptidyl-prolyl cis-trans isomerase-like 3 (PPIase) (EC 5.2.1.8) (Cyclophilin J) (CyPJ) (Cyclophilin-like protein PPIL3) (Rotamase PPIL3)	PPIL3_HUMAN	2.01927	0.00507102	2.2949
Q13043	Serine/threonine-protein kinase 4 (EC 2.7.11.1) (Mammalian STE20-like protein kinase 1) (MST-1) (STE20-like kinase MST1) (Serine/threonine-protein kinase Krs-2) [Cleaved into: Serine/threonine-protein kinase 4 37kDa subunit (MST1/N); Serine/threonine-protein kinase 4 18kDa subunit (MST1/C)]	STK4_HUMAN	2.01925	2.11797e-07	6.67408
O95997	Securin (Esp1-associated protein) (Pituitary tumor-transforming gene 1 protein) (Tumor-transforming protein 1) (hPTTG)	PTTG1_HUMAN	2.019	1.55994e-09	8.80689
Q16799	Reticulon-1 (Neuroendocrine-specific protein)	RTN1_HUMAN	2.01871	2.50034e-07	6.602
Q9H074	Polyadenylate-binding protein-interacting protein 1 (PABP-interacting protein 1) (PAIP-1) (Poly(A)-binding protein-interacting protein 1)	PAIP1_HUMAN	2.01739	1.51976e-08	7.81823
Q9NPH2	Inositol-3-phosphate synthase 1 (IPS 1) (EC 5.5.1.4) (Myo-inositol 1-phosphate synthase) (MI-1-P synthase) (MIP synthase) (hIPS) (Myo-inositol 1-phosphate synthase A1) (hINO1)	INO1_HUMAN	2.01689	3.44309e-09	8.46305
Q9Y2R4	Probable ATP-dependent RNA helicase DDX52 (EC 3.6.4.13) (ATP-dependent RNA helicase ROK1-like) (DEAD box protein 52)	DDX52_HUMAN	2.01639	3.4035e-08	7.46807
P53396	ATP-citrate synthase (EC 2.3.3.8) (ATP-citrate (pro-S-)-lyase) (ACL) (Citrate cleavage enzyme)	ACLY_HUMAN	2.01572	2.38711e-09	8.62213
Q9NQ48	Leucine zipper transcription factor-like protein 1	LZTL1_HUMAN	2.01563	8.3191e-07	6.07992
Q9Y606	Pseudouridylate synthase 1 homolog (EC 5.4.99.-) (tRNA pseudouridine synthase 1) (EC 5.4.99.12) (tRNA pseudouridine(38-40) synthase) (tRNA pseudouridylate synthase I) (tRNA-uridine isomerase I)	TRUA_HUMAN	2.01488	6.99266e-10	9.15536
Q6P158	Putative ATP-dependent RNA helicase DHX57 (EC 3.6.4.13) (DEAH box protein 57)	DHX57_HUMAN	2.01188	0.000438999	3.35754
O14737	Programmed cell death protein 5 (TF-1 cell apoptosis-related protein 19) (Protein TFAR19)	PDCD5_HUMAN	2.01137	1.20179e-10	9.92017
Q99961	Endophilin-A2 (EEN fusion partner of MLL) (Endophilin-2) (Extra eleven-nineteen leukemia fusion gene protein) (EEN) (SH3 domain protein 2B) (SH3 domain-containing GRB2-like protein 1)	SH3G1_HUMAN	2.01042	4.75812e-07	6.32256
O95793	Double-stranded RNA-binding protein Staufen homolog 1	STAU1_HUMAN	2.00944	6.15662e-12	11.2107
Q9Y5M8	Signal recognition particle receptor subunit beta (SR-beta) (Protein APMCF1)	SRPRB_HUMAN	2.00877	4.72623e-06	5.32548
Q9BRJ6	Uncharacterized protein C7orf50	CG050_HUMAN	2.0082	6.33414e-07	6.19831
Q8NI27	THO complex subunit 2 (Tho2) (hTREX120)	THOC2_HUMAN	2.00762	2.73997e-08	7.56225
Q9UH92	Max-like protein X (Class D basic helix-loop-helix protein 13) (bHLHd13) (Max-like bHLHZip protein) (Protein BigMax) (Transcription factor-like protein 4)	MLX_HUMAN	2.00451	1.76521e-05	4.7532
Q15042	Rab3 GTPase-activating protein catalytic subunit (RAB3 GTPase-activating protein 130 kDa subunit) (Rab3-GAP p130) (Rab3-GAP)	RB3GP_HUMAN	2.00387	0.000766511	3.11548
Q9NZM5	Ribosome biogenesis protein NOP53 (Glioma tumor suppressor candidate region gene 2 protein) (Protein interacting with carboxyl terminus 1) (PICT-1) (p60)	NOP53_HUMAN	2.00383	8.38185e-05	4.07666
Q16822	Phosphoenolpyruvate carboxykinase [GTP], mitochondrial (PEPCK-M) (EC 4.1.1.32)	PCKGM_HUMAN	2.00186	1.1993e-09	8.92107
Q13443	Disintegrin and metalloproteinase domain-containing protein 9 (ADAM 9) (EC 3.4.24.-) (Cellular disintegrin-related protein) (Meltrin-gamma) (Metalloprotease/disintegrin/cysteine-rich protein 9) (Myeloma cell metalloproteinase)	ADAM9_HUMAN	2.00062	3.17386e-11	10.4984
Q92900	Regulator of nonsense transcripts 1 (EC 3.6.4.12) (EC 3.6.4.13) (ATP-dependent helicase RENT1) (Nonsense mRNA reducing factor 1) (NORF1) (Up-frameshift suppressor 1 homolog) (hUpf1)	RENT1_HUMAN	1.99845	6.28043e-11	10.202
Q49A26	Cytokine-like nuclear factor N-PAC (NPAC) (3-hydroxyisobutyrate dehydrogenase-like protein) (Glyoxylate reductase 1 homolog) (Nuclear protein NP60) (Nuclear protein of 60 kDa) (Nucleosome-destabilizing factor) (hNDF) (Putative oxidoreductase GLYR1)	GLYR1_HUMAN	1.99758	1.54768e-05	4.81032
P35249	Replication factor C subunit 4 (Activator 1 37 kDa subunit) (A1 37 kDa subunit) (Activator 1 subunit 4) (Replication factor C 37 kDa subunit) (RF-C 37 kDa subunit) (RFC37)	RFC4_HUMAN	1.99663	2.47307e-11	10.6068
Q9H6S0	3'-5' RNA helicase YTHDC2 (EC 3.6.4.13) (YTH domain-containing protein 2) (hYTHDC2)	YTDC2_HUMAN	1.99511	2.83719e-10	9.54711
Q9P0K7	Ankycorbin (Ankyrin repeat and coiled-coil structure-containing protein) (Novel retinal pigment epithelial cell protein) (Retinoic acid-induced protein 14)	RAI14_HUMAN	1.99497	1.57268e-06	5.80336
Q9H6K1	Protein ILRUN (Inflammation and lipid regulator with UBA-like and NBR1-like domains protein)	CF106_HUMAN	1.99426	6.87162e-07	6.16294
P46976	Glycogenin-1 (GN-1) (GN1) (EC 2.4.1.186)	GLYG_HUMAN	1.99376	1.49666e-07	6.82488
P11532	Dystrophin	DMD_HUMAN	1.99359	3.53527e-12	11.4516
P51784	Ubiquitin carboxyl-terminal hydrolase 11 (EC 3.4.19.12) (Deubiquitinating enzyme 11) (Ubiquitin thioesterase 11) (Ubiquitin-specific-processing protease 11)	UBP11_HUMAN	1.99224	4.95989e-12	11.3045
P07954	Fumarate hydratase, mitochondrial (Fumarase) (HsFH) (EC 4.2.1.2)	FUMH_HUMAN	1.99038	2.73727e-05	4.56268
Q8IY81	pre-rRNA 2'-O-ribose RNA methyltransferase FTSJ3 (EC 2.1.1.-) (Protein ftsJ homolog 3) (Putative rRNA methyltransferase 3)	SPB1_HUMAN	1.98996	9.98194e-13	12.0008
O43353	Receptor-interacting serine/threonine-protein kinase 2 (EC 2.7.11.1) (CARD-containing interleukin-1 beta-converting enzyme-associated kinase) (CARD-containing IL-1 beta ICE-kinase) (RIP-like-interacting CLARP kinase) (Receptor-interacting protein 2) (RIP-2) (Tyrosine-protein kinase RIPK2) (EC 2.7.10.2)	RIPK2_HUMAN	1.98978	5.74737e-08	7.24053
Q8WWK9	Cytoskeleton-associated protein 2 (CTCL tumor antigen se20-10) (Tumor- and microtubule-associated protein)	CKAP2_HUMAN	1.98838	1.61729e-06	5.79121
O00267	Transcription elongation factor SPT5 (hSPT5) (DRB sensitivity-inducing factor 160 kDa subunit) (DSIF p160) (DRB sensitivity-inducing factor large subunit) (DSIF large subunit) (Tat-cotransactivator 1 protein) (Tat-CT1 protein)	SPT5H_HUMAN	1.98763	5.65057e-06	5.24791
Q9BSH4	Translational activator of cytochrome c oxidase 1 (Coiled-coil domain-containing protein 44) (Translational activator of mitochondrially-encoded cytochrome c oxidase I)	TACO1_HUMAN	1.98605	4.06757e-08	7.39066
O60271	C-Jun-amino-terminal kinase-interacting protein 4 (JIP-4) (JNK-interacting protein 4) (Cancer/testis antigen 89) (CT89) (Human lung cancer oncogene 6 protein) (HLC-6) (JNK-associated leucine-zipper protein) (JLP) (Mitogen-activated protein kinase 8-interacting protein 4) (Proliferation-inducing protein 6) (Protein highly expressed in testis) (PHET) (Sperm surface protein) (Sperm-associated antige…	JIP4_HUMAN	1.98536	1.09092e-09	8.96221
Q7Z3U7	Protein MON2 homolog (Protein SF21)	MON2_HUMAN	1.98444	4.89577e-05	4.31018
Q14980	Nuclear mitotic apparatus protein 1 (Nuclear matrix protein-22) (NMP-22) (Nuclear mitotic apparatus protein) (NuMA protein) (SP-H antigen)	NUMA1_HUMAN	1.98433	1.19712e-12	11.9219
P51114	RNA-binding protein FXR1 (FMR1 autosomal homolog 1) (hFXR1p)	FXR1_HUMAN	1.98368	2.79821e-07	6.55312
Q14161	ARF GTPase-activating protein GIT2 (ARF GAP GIT2) (Cool-interacting tyrosine-phosphorylated protein 2) (CAT-2) (CAT2) (G protein-coupled receptor kinase-interactor 2) (GRK-interacting protein 2)	GIT2_HUMAN	1.98365	0.00023274	3.63313
Q9UNH7	Sorting nexin-6 (TRAF4-associated factor 2) [Cleaved into: Sorting nexin-6, N-terminally processed]	SNX6_HUMAN	1.98346	2.66382e-08	7.57449
Q15393	Splicing factor 3B subunit 3 (Pre-mRNA-splicing factor SF3b 130 kDa subunit) (SF3b130) (STAF130) (Spliceosome-associated protein 130) (SAP 130)	SF3B3_HUMAN	1.98306	1.00187e-06	5.99919
Q99613	Eukaryotic translation initiation factor 3 subunit C (eIF3c) (Eukaryotic translation initiation factor 3 subunit 8) (eIF3 p110)	EIF3C_HUMAN	1.98182	1.96977e-05	4.70558
O76003	Glutaredoxin-3 (PKC-interacting cousin of thioredoxin) (PICOT) (PKC-theta-interacting protein) (PKCq-interacting protein) (Thioredoxin-like protein 2)	GLRX3_HUMAN	1.97932	1.13388e-07	6.94543
P78345	Ribonuclease P protein subunit p38 (RNaseP protein p38)	RPP38_HUMAN	1.97839	4.05857e-07	6.39163
Q16566	Calcium/calmodulin-dependent protein kinase type IV (CaMK IV) (EC 2.7.11.17) (CaM kinase-GR)	KCC4_HUMAN	1.97703	4.69539e-06	5.32833
O75170	Serine/threonine-protein phosphatase 6 regulatory subunit 2 (SAPS domain family member 2)	PP6R2_HUMAN	1.97652	0.000158859	3.79899
Q9Y6V7	Probable ATP-dependent RNA helicase DDX49 (EC 3.6.4.13) (DEAD box protein 49)	DDX49_HUMAN	1.97595	1.13411e-06	5.94534
Q9Y3P9	Rab GTPase-activating protein 1 (GAP and centrosome-associated protein) (Rab6 GTPase-activating protein GAPCenA)	RBGP1_HUMAN	1.9754	0.000739549	3.13103
P38159	RNA-binding motif protein, X chromosome (Glycoprotein p43) (Heterogeneous nuclear ribonucleoprotein G) (hnRNP G) [Cleaved into: RNA-binding motif protein, X chromosome, N-terminally processed]	RBMX_HUMAN	1.97386	0.00164599	2.78357
Q8NEU8	DCC-interacting protein 13-beta (Dip13-beta) (Adapter protein containing PH domain, PTB domain and leucine zipper motif 2)	DP13B_HUMAN	1.97382	2.44981e-12	11.6109
Q9NWY4	Histone PARylation factor 1	HPF1_HUMAN	1.97357	1.899e-07	6.72147
P52907	F-actin-capping protein subunit alpha-1 (CapZ alpha-1)	CAZA1_HUMAN	1.97342	1.72846e-06	5.76234
Q96C19	EF-hand domain-containing protein D2 (Swiprosin-1)	EFHD2_HUMAN	1.97257	1.82556e-11	10.7386
Q8N573	Oxidation resistance protein 1	OXR1_HUMAN	1.97182	6.49698e-06	5.18729
O75616	GTPase Era, mitochondrial (H-ERA) (hERA) (Conserved ERA-like GTPase) (CEGA) (ERA-W) (ERA-like protein 1)	ERAL1_HUMAN	1.97145	5.69534e-07	6.24448
P33991	DNA replication licensing factor MCM4 (EC 3.6.4.12) (CDC21 homolog) (P1-CDC21)	MCM4_HUMAN	1.971	2.31952e-10	9.6346
O60343	TBC1 domain family member 4 (Akt substrate of 160 kDa) (AS160)	TBCD4_HUMAN	1.96945	0.000207675	3.68262
Q6PL24	Protein TMED8	TMED8_HUMAN	1.96861	1.42754e-09	8.84541
P07992	DNA excision repair protein ERCC-1	ERCC1_HUMAN	1.96822	0.000623342	3.20527
Q96EL2	28S ribosomal protein S24, mitochondrial (MRP-S24) (S24mt) (Mitochondrial small ribosomal subunit protein uS3m) (bMRP-47) (bMRP47)	RT24_HUMAN	1.96591	1.63169e-08	7.78736
P62857	40S ribosomal protein S28 (Small ribosomal subunit protein eS28)	RS28_HUMAN	1.96349	4.73226e-10	9.32493
O95163	Elongator complex protein 1 (ELP1) (IkappaB kinase complex-associated protein) (IKK complex-associated protein) (p150)	ELP1_HUMAN	1.96263	1.21455e-09	8.91559
O60443	Gasdermin-E (Inversely correlated with estrogen receptor expression 1) (ICERE-1) (Non-syndromic hearing impairment protein 5) [Cleaved into: Gasdermin-E, N-terminal (GSDME-NT); Gasdermin-E, C-terminal (GSDME-CT)]	GSDME_HUMAN	1.96259	1.4997e-06	5.824
Q9Y230	RuvB-like 2 (EC 3.6.4.12) (48 kDa TATA box-binding protein-interacting protein) (48 kDa TBP-interacting protein) (51 kDa erythrocyte cytosolic protein) (ECP-51) (INO80 complex subunit J) (Repressing pontin 52) (Reptin 52) (TIP49b) (TIP60-associated protein 54-beta) (TAP54-beta)	RUVB2_HUMAN	1.96097	3.2985e-09	8.48168
Q13442	28 kDa heat- and acid-stable phosphoprotein (PDGF-associated protein) (PAP) (PDGFA-associated protein 1) (PAP1)	HAP28_HUMAN	1.96081	2.48293e-06	5.60504
Q96A33	PAT complex subunit CCDC47 (Calumin) (Coiled-coil domain-containing protein 47)	CCD47_HUMAN	1.96074	2.12585e-07	6.67247
P48729	Casein kinase I isoform alpha (CKI-alpha) (EC 2.7.11.1) (CK1)	KC1A_HUMAN	1.96016	0.00137711	2.86103
O75937	DnaJ homolog subfamily C member 8 (Splicing protein spf31)	DNJC8_HUMAN	1.95739	7.37035e-10	9.13251
Q9UN37	Vacuolar protein sorting-associated protein 4A (EC 3.6.4.6) (Protein SKD2) (VPS4-1) (hVPS4)	VPS4A_HUMAN	1.95727	4.99234e-05	4.3017
Q9BT78	COP9 signalosome complex subunit 4 (SGN4) (Signalosome subunit 4) (JAB1-containing signalosome subunit 4)	CSN4_HUMAN	1.9552	5.5627e-06	5.25471
P49419	Alpha-aminoadipic semialdehyde dehydrogenase (Alpha-AASA dehydrogenase) (EC 1.2.1.31) (Aldehyde dehydrogenase family 7 member A1) (EC 1.2.1.3) (Antiquitin-1) (Betaine aldehyde dehydrogenase) (EC 1.2.1.8) (Delta1-piperideine-6-carboxylate dehydrogenase) (P6c dehydrogenase)	AL7A1_HUMAN	1.9546	7.09365e-07	6.14913
Q12830	Nucleosome-remodeling factor subunit BPTF (Bromodomain and PHD finger-containing transcription factor) (Fetal Alz-50 clone 1 protein) (Fetal Alzheimer antigen)	BPTF_HUMAN	1.95317	3.19335e-07	6.49575
P49589	Cysteine--tRNA ligase, cytoplasmic (EC 6.1.1.16) (Cysteinyl-tRNA synthetase) (CysRS)	SYCC_HUMAN	1.95309	3.23276e-07	6.49043
P46087	Probable 28S rRNA (cytosine(4447)-C(5))-methyltransferase (EC 2.1.1.-) (Nucleolar protein 1) (Nucleolar protein 2 homolog) (Proliferating-cell nucleolar antigen p120) (Proliferation-associated nucleolar protein p120)	NOP2_HUMAN	1.95087	5.17658e-10	9.28596
Q15366	Poly(rC)-binding protein 2 (Alpha-CP2) (Heterogeneous nuclear ribonucleoprotein E2) (hnRNP E2)	PCBP2_HUMAN	1.95042	9.09478e-07	6.04121
Q6Y7W6	GRB10-interacting GYF protein 2 (PERQ amino acid-rich with GYF domain-containing protein 2) (Trinucleotide repeat-containing gene 15 protein)	GGYF2_HUMAN	1.94689	2.23875e-10	9.64999
Q92797	Symplekin	SYMPK_HUMAN	1.94617	1.13435e-05	4.94525
Q9UGI8	Testin (TESS)	TES_HUMAN	1.94473	4.56676e-05	4.34039
P48556	26S proteasome non-ATPase regulatory subunit 8 (26S proteasome regulatory subunit RPN12) (26S proteasome regulatory subunit S14) (p31)	PSMD8_HUMAN	1.94429	4.44343e-06	5.35228
P62306	Small nuclear ribonucleoprotein F (snRNP-F) (Sm protein F) (Sm-F) (SmF)	RUXF_HUMAN	1.94189	1.2265e-10	9.91133
P82979	SAP domain-containing ribonucleoprotein (Cytokine-induced protein of 29 kDa) (Nuclear protein Hcc-1) (Proliferation-associated cytokine-inducible protein CIP29)	SARNP_HUMAN	1.94063	1.61451e-08	7.79196
O94842	TOX high mobility group box family member 4 (Epidermal Langerhans cell protein LCP1)	TOX4_HUMAN	1.93881	6.69413e-09	8.17431
Q96D71	RalBP1-associated Eps domain-containing protein 1 (RalBP1-interacting protein 1)	REPS1_HUMAN	1.93735	0.000108121	3.96609
Q92879	CUGBP Elav-like family member 1 (CELF-1) (50 kDa nuclear polyadenylated RNA-binding protein) (Bruno-like protein 2) (CUG triplet repeat RNA-binding protein 1) (CUG-BP1) (CUG-BP- and ETR-3-like factor 1) (Deadenylation factor CUG-BP) (Embryo deadenylation element-binding protein homolog) (EDEN-BP homolog) (RNA-binding protein BRUNOL-2)	CELF1_HUMAN	1.93634	1.11748e-06	5.95176
Q9Y2Z0	Protein SGT1 homolog (Protein 40-6-3) (Sgt1) (Suppressor of G2 allele of SKP1 homolog)	SGT1_HUMAN	1.93443	2.80374e-09	8.55226
Q99614	Tetratricopeptide repeat protein 1 (TPR repeat protein 1)	TTC1_HUMAN	1.93091	3.84599e-06	5.41499
Q9Y2X3	Nucleolar protein 58 (Nucleolar protein 5)	NOP58_HUMAN	1.9288	8.02209e-10	9.09571
Q14160	Protein scribble homolog (Scribble) (hScrib) (Protein LAP4)	SCRIB_HUMAN	1.92872	1.45247e-09	8.83789
Q9NQ92	Coordinator of PRMT5 and differentiation stimulator (Cooperator of PRMT5) (Protein TTP1)	COPRS_HUMAN	1.92798	0.000102984	3.98723
P38646	Stress-70 protein, mitochondrial (75 kDa glucose-regulated protein) (GRP-75) (Heat shock 70 kDa protein 9) (Mortalin) (MOT) (Peptide-binding protein 74) (PBP74)	GRP75_HUMAN	1.92775	6.0694e-09	8.21685
Q9H2U1	ATP-dependent DNA/RNA helicase DHX36 (EC 3.6.4.12) (EC 3.6.4.13) (DEAD/H box polypeptide 36) (DEAH-box protein 36) (G4-resolvase-1) (G4R1) (MLE-like protein 1) (RNA helicase associated with AU-rich element protein)	DHX36_HUMAN	1.92632	5.17097e-11	10.2864
Q5UIP0	Telomere-associated protein RIF1 (Rap1-interacting factor 1 homolog)	RIF1_HUMAN	1.92528	5.10252e-10	9.29221
Q9NRY4	Rho GTPase-activating protein 35 (Glucocorticoid receptor DNA-binding factor 1) (Glucocorticoid receptor repression factor 1) (GRF-1) (Rho GAP p190A) (p190-A)	RHG35_HUMAN	1.9241	1.59455e-08	7.79736
Q9H425	Uncharacterized protein C1orf198	CA198_HUMAN	1.92031	2.868e-06	5.54242
Q96HW7	Integrator complex subunit 4 (Int4)	INT4_HUMAN	1.9202	1.37206e-05	4.86263
Q96NC0	Zinc finger matrin-type protein 2	ZMAT2_HUMAN	1.92009	3.2434e-08	7.489
O14908	PDZ domain-containing protein GIPC1 (GAIP C-terminus-interacting protein) (RGS-GAIP-interacting protein) (RGS19-interacting protein 1) (Synectin) (Tax interaction protein 2) (TIP-2)	GIPC1_HUMAN	1.91826	6.28177e-08	7.20192
Q9BRJ7	Tudor-interacting repair regulator protein (NUDT16-like protein 1) (Protein syndesmos)	TIRR_HUMAN	1.91706	9.25291e-06	5.03372
P82970	High mobility group nucleosome-binding domain-containing protein 5 (Nucleosome-binding protein 1)	HMGN5_HUMAN	1.91679	0.000116493	3.9337
O43264	Centromere/kinetochore protein zw10 homolog	ZW10_HUMAN	1.91535	1.1235e-06	5.94943
Q7Z6K3	Protein prenyltransferase alpha subunit repeat-containing protein 1	PTAR1_HUMAN	1.91441	4.8673e-09	8.31271
Q9Y508	E3 ubiquitin-protein ligase RNF114 (EC 2.3.2.27) (RING finger protein 114) (RING-type E3 ubiquitin transferase RNF114) (Zinc finger protein 228) (Zinc finger protein 313)	RN114_HUMAN	1.91425	1.32722e-05	4.87706
P00441	Superoxide dismutase [Cu-Zn] (EC 1.15.1.1) (Superoxide dismutase 1) (hSod1)	SODC_HUMAN	1.90823	5.58507e-07	6.25297
O00567	Nucleolar protein 56 (Nucleolar protein 5A)	NOP56_HUMAN	1.90801	1.91169e-08	7.71858
P40926	Malate dehydrogenase, mitochondrial (EC 1.1.1.37)	MDHM_HUMAN	1.90673	1.05811e-05	4.97547
Q9UNX4	WD repeat-containing protein 3	WDR3_HUMAN	1.90585	7.07042e-06	5.15056
Q9H2P0	Activity-dependent neuroprotector homeobox protein (Activity-dependent neuroprotective protein)	ADNP_HUMAN	1.90386	3.71014e-11	10.4306
Q99536	Synaptic vesicle membrane protein VAT-1 homolog (EC 1.-.-.-)	VAT1_HUMAN	1.90298	1.91899e-05	4.71693
P61289	Proteasome activator complex subunit 3 (11S regulator complex subunit gamma) (REG-gamma) (Activator of multicatalytic protease subunit 3) (Ki nuclear autoantigen) (Proteasome activator 28 subunit gamma) (PA28g) (PA28gamma)	PSME3_HUMAN	1.90259	1.90884e-09	8.71923
Q6P1Q9	tRNA N(3)-methylcytidine methyltransferase METTL2B (EC 2.1.1.-) (Methyltransferase-like protein 2B)	MET2B_HUMAN	1.90094	4.90872e-12	11.309
Q9Y294	Histone chaperone ASF1A (Anti-silencing function protein 1 homolog A) (hAsf1) (hAsf1a) (CCG1-interacting factor A) (CIA) (hCIA)	ASF1A_HUMAN	1.89901	1.61134e-06	5.79281
Q9Y3B9	RRP15-like protein (Ribosomal RNA-processing protein 15)	RRP15_HUMAN	1.8986	1.02894e-05	4.98761
Q8NFP9	Neurobeachin (Lysosomal-trafficking regulator 2) (Protein BCL8B)	NBEA_HUMAN	1.89816	3.68431e-09	8.43364
P25490	Transcriptional repressor protein YY1 (Delta transcription factor) (INO80 complex subunit S) (NF-E1) (Yin and yang 1) (YY-1)	TYY1_HUMAN	1.89702	4.55065e-11	10.3419
Q86Y37	CDK2-associated and cullin domain-containing protein 1 (Cdk-associated cullin 1)	CACL1_HUMAN	1.89367	1.66924e-07	6.77748
Q9Y3Y2	Chromatin target of PRMT1 protein (Friend of PRMT1 protein) (Small arginine- and glycine-rich protein) (SRAG)	CHTOP_HUMAN	1.89318	0.000227073	3.64383
P51608	Methyl-CpG-binding protein 2 (MeCp-2 protein) (MeCp2)	MECP2_HUMAN	1.89091	3.35031e-08	7.47492
Q9NZZ3	Charged multivesicular body protein 5 (Chromatin-modifying protein 5) (SNF7 domain-containing protein 2) (Vacuolar protein sorting-associated protein 60) (Vps60) (hVps60)	CHMP5_HUMAN	1.89022	6.82392e-06	5.16597
P50990	T-complex protein 1 subunit theta (TCP-1-theta) (CCT-theta) (Chaperonin containing T-complex polypeptide 1 subunit 8) (Renal carcinoma antigen NY-REN-15)	TCPQ_HUMAN	1.88982	3.06168e-11	10.514
Q2NL82	Pre-rRNA-processing protein TSR1 homolog	TSR1_HUMAN	1.88877	7.10303e-07	6.14856
Q9NZC7	WW domain-containing oxidoreductase (EC 1.1.1.-) (Fragile site FRA16D oxidoreductase) (Short chain dehydrogenase/reductase family 41C member 1)	WWOX_HUMAN	1.88782	1.8087e-07	6.74263
Q9UHV9	Prefoldin subunit 2	PFD2_HUMAN	1.88673	4.5802e-09	8.33912
Q6BDS2	UHRF1-binding protein 1 (ICBP90-binding protein 1) (Ubiquitin-like containing PHD and RING finger domains 1-binding protein 1)	URFB1_HUMAN	1.88434	0.000395106	3.40329
Q8IYS1	Xaa-Arg dipeptidase (EC 3.4.13.4) (Beta-Ala-Lys dipeptidase)	P20D2_HUMAN	1.88419	2.39984e-08	7.61982
P38606	V-type proton ATPase catalytic subunit A (V-ATPase subunit A) (EC 7.1.2.2) (V-ATPase 69 kDa subunit) (Vacuolar ATPase isoform VA68) (Vacuolar proton pump subunit alpha)	VATA_HUMAN	1.88395	6.0722e-11	10.2167
Q8TF68	Zinc finger protein 384 (CAG repeat protein 1) (CAS-interacting zinc finger protein) (Nuclear matrix transcription factor 4) (Nuclear matrix protein 4) (Trinucleotide repeat-containing gene 1 protein)	ZN384_HUMAN	1.87586	3.70002e-08	7.4318
P15170	Eukaryotic peptide chain release factor GTP-binding subunit ERF3A (Eukaryotic peptide chain release factor subunit 3a) (eRF3a) (G1 to S phase transition protein 1 homolog)	ERF3A_HUMAN	1.87573	1.28235e-07	6.89199
P42167	Lamina-associated polypeptide 2, isoforms beta/gamma (Thymopoietin, isoforms beta/gamma) (TP beta/gamma) (Thymopoietin-related peptide isoforms beta/gamma) (TPRP isoforms beta/gamma) [Cleaved into: Thymopoietin (TP) (Splenin); Thymopentin (TP5)]	LAP2B_HUMAN	1.87493	5.4978e-09	8.25981
P0DMV9	Heat shock 70 kDa protein 1B (Heat shock 70 kDa protein 2) (HSP70-2) (HSP70.2)	HS71B_HUMAN	1.87439	9.87534e-13	12.0054
P29372	DNA-3-methyladenine glycosylase (EC 3.2.2.21) (3-alkyladenine DNA glycosylase) (3-methyladenine DNA glycosidase) (ADPG) (N-methylpurine-DNA glycosylase)	3MG_HUMAN	1.87327	9.22413e-06	5.03507
O00170	AH receptor-interacting protein (AIP) (Aryl-hydrocarbon receptor-interacting protein) (HBV X-associated protein 2) (XAP-2) (Immunophilin homolog ARA9)	AIP_HUMAN	1.87041	4.40313e-07	6.35624
Q99426	Tubulin-folding cofactor B (Cytoskeleton-associated protein 1) (Cytoskeleton-associated protein CKAPI) (Tubulin-specific chaperone B)	TBCB_HUMAN	1.87027	2.5341e-05	4.59618
Q96TA1	Protein Niban 2 (Meg-3) (Melanoma invasion by ERK) (MINERVA) (Niban-like protein 1) (Protein FAM129B)	NIBL1_HUMAN	1.86817	1.69536e-07	6.77074
Q9NWK9	Box C/D snoRNA protein 1 (Serologically defined breast cancer antigen NY-BR-75) (Zinc finger HIT domain-containing protein 6)	BCD1_HUMAN	1.86207	4.98875e-09	8.30201
Q3SY69	Mitochondrial 10-formyltetrahydrofolate dehydrogenase (Mitochondrial 10-FTHFDH) (mtFDH) (EC 1.5.1.6) (Aldehyde dehydrogenase family 1 member L2)	AL1L2_HUMAN	1.86134	3.28047e-09	8.48406
P20248	Cyclin-A2 (Cyclin-A) (Cyclin A)	CCNA2_HUMAN	1.8603	6.03676e-06	5.2192
Q9Y232	Chromodomain Y-like protein (CDY-like) (Crotonyl-CoA hydratase) (EC 4.2.1.-)	CDYL_HUMAN	1.85901	3.68617e-08	7.43342
Q92841	Probable ATP-dependent RNA helicase DDX17 (EC 3.6.4.13) (DEAD box protein 17) (DEAD box protein p72) (DEAD box protein p82) (RNA-dependent helicase p72)	DDX17_HUMAN	1.8589	1.43576e-11	10.8429
P06748	Nucleophosmin (NPM) (Nucleolar phosphoprotein B23) (Nucleolar protein NO38) (Numatrin)	NPM_HUMAN	1.85757	1.37444e-07	6.86187
Q8NBT2	Kinetochore protein Spc24 (hSpc24)	SPC24_HUMAN	1.85743	1.38176e-10	9.85957
Q9NP73	Putative bifunctional UDP-N-acetylglucosamine transferase and deubiquitinase ALG13 (EC 2.4.1.141) (EC 3.4.19.12) (Asparagine-linked glycosylation 13 homolog) (Glycosyltransferase 28 domain-containing protein 1) (UDP-N-acetylglucosamine transferase subunit ALG13 homolog)	ALG13_HUMAN	1.85575	2.25369e-06	5.64711
Q8IYB5	Stromal membrane-associated protein 1	SMAP1_HUMAN	1.85514	2.50609e-06	5.601
Q99543	DnaJ homolog subfamily C member 2 (M-phase phosphoprotein 11) (Zuotin-related factor 1) [Cleaved into: DnaJ homolog subfamily C member 2, N-terminally processed]	DNJC2_HUMAN	1.85201	6.06546e-07	6.21714
Q9UBQ7	Glyoxylate reductase/hydroxypyruvate reductase (EC 1.1.1.79) (EC 1.1.1.81)	GRHPR_HUMAN	1.85111	3.08742e-08	7.5104
P60866	40S ribosomal protein S20 (Small ribosomal subunit protein uS10)	RS20_HUMAN	1.84957	8.13352e-07	6.08972
Q9H9B4	Sideroflexin-1	SFXN1_HUMAN	1.84937	6.43769e-06	5.19127
P57737	Coronin-7 (Crn7) (70 kDa WD repeat tumor rejection antigen homolog)	CORO7_HUMAN	1.84904	2.73043e-06	5.56377
P06737	Glycogen phosphorylase, liver form (EC 2.4.1.1)	PYGL_HUMAN	1.84742	1.16439e-07	6.9339
Q16181	Septin-7 (CDC10 protein homolog)	SEPT7_HUMAN	1.84738	5.65429e-06	5.24762
Q9UGP8	Translocation protein SEC63 homolog	SEC63_HUMAN	1.84605	1.17654e-07	6.92939
Q9NX08	COMM domain-containing protein 8	COMD8_HUMAN	1.84472	9.08994e-09	8.04144
P11274	Breakpoint cluster region protein (EC 2.7.11.1) (Renal carcinoma antigen NY-REN-26)	BCR_HUMAN	1.84133	0.00845239	2.07302
P50402	Emerin	EMD_HUMAN	1.84127	4.10121e-05	4.38709
Q9H4L7	SWI/SNF-related matrix-associated actin-dependent regulator of chromatin subfamily A containing DEAD/H box 1 (EC 3.6.4.12) (ATP-dependent helicase 1) (hHEL1)	SMRCD_HUMAN	1.83917	3.71793e-05	4.4297
P25685	DnaJ homolog subfamily B member 1 (DnaJ protein homolog 1) (Heat shock 40 kDa protein 1) (HSP40) (Heat shock protein 40) (Human DnaJ protein 1) (hDj-1)	DNJB1_HUMAN	1.83853	1.66866e-10	9.77763
Q9UQL6	Histone deacetylase 5 (HD5) (EC 3.5.1.98) (Antigen NY-CO-9)	HDAC5_HUMAN	1.8383	5.23533e-07	6.28106
Q7L8J4	SH3 domain-binding protein 5-like (SH3BP-5-like)	3BP5L_HUMAN	1.8369	5.6677e-06	5.24659
Q8IW50	Protein FAM219A	F219A_HUMAN	1.8362	2.73392e-11	10.5632
Q01970	1-phosphatidylinositol 4,5-bisphosphate phosphodiesterase beta-3 (EC 3.1.4.11) (Phosphoinositide phospholipase C-beta-3) (Phospholipase C-beta-3) (PLC-beta-3)	PLCB3_HUMAN	1.83514	1.18932e-05	4.9247
Q9UH03	Neuronal-specific septin-3	SEPT3_HUMAN	1.83407	2.29331e-10	9.63954
P36405	ADP-ribosylation factor-like protein 3	ARL3_HUMAN	1.83162	1.88065e-09	8.72569
P30419	Glycylpeptide N-tetradecanoyltransferase 1 (EC 2.3.1.97) (Myristoyl-CoA:protein N-myristoyltransferase 1) (HsNMT1) (NMT 1) (Type I N-myristoyltransferase) (Peptide N-myristoyltransferase 1) (Protein-lysine myristoyltransferase NMT1) (EC 2.3.1.-)	NMT1_HUMAN	1.82822	2.96496e-09	8.52798
Q9H1I8	Activating signal cointegrator 1 complex subunit 2 (ASC-1 complex subunit p100) (Trip4 complex subunit p100)	ASCC2_HUMAN	1.82717	2.1091e-06	5.6759
P49321	Nuclear autoantigenic sperm protein (NASP)	NASP_HUMAN	1.8266	1.29368e-10	9.88817
P51798	H(+)/Cl(-) exchange transporter 7 (Chloride channel 7 alpha subunit) (Chloride channel protein 7) (ClC-7)	CLCN7_HUMAN	1.82622	0.00049683	3.30379
Q9H0C8	Integrin-linked kinase-associated serine/threonine phosphatase 2C (ILKAP) (EC 3.1.3.16)	ILKAP_HUMAN	1.82581	1.03108e-08	7.98671
Q86W56	Poly(ADP-ribose) glycohydrolase (EC 3.2.1.143)	PARG_HUMAN	1.82474	2.77543e-05	4.55667
Q969T7	7-methylguanosine phosphate-specific 5'-nucleotidase (7-methylguanosine nucleotidase) (EC 3.1.3.91) (Cytosolic 5'-nucleotidase 3B) (Cytosolic 5'-nucleotidase III-like protein) (cN-III-like protein) (EC 3.1.3.5) (N(7)-methylguanylate 5'-phosphatase)	5NT3B_HUMAN	1.82176	3.1511e-07	6.50154
Q9H3Q1	Cdc42 effector protein 4 (Binder of Rho GTPases 4)	BORG4_HUMAN	1.82121	1.43975e-10	9.84171
Q9UNZ2	NSFL1 cofactor p47 (UBX domain-containing protein 2C) (p97 cofactor p47)	NSF1C_HUMAN	1.82071	3.10567e-10	9.50784
Q9H0A0	RNA cytidine acetyltransferase (EC 2.3.1.-) (18S rRNA cytosine acetyltransferase) (N-acetyltransferase 10) (N-acetyltransferase-like protein) (hALP)	NAT10_HUMAN	1.81937	1.03005e-07	6.98714
Q9NYP9	Protein Mis18-alpha (FAPP1-associated protein 1)	MS18A_HUMAN	1.81826	5.48434e-06	5.26088
P78310	Coxsackievirus and adenovirus receptor (CAR) (hCAR) (CVB3-binding protein) (Coxsackievirus B-adenovirus receptor) (HCVADR)	CXAR_HUMAN	1.81699	5.7213e-06	5.2425
Q00403	Transcription initiation factor IIB (EC 2.3.1.48) (General transcription factor TFIIB) (S300-II)	TF2B_HUMAN	1.81471	3.16249e-06	5.49997
Q9BZZ5	Apoptosis inhibitor 5 (API-5) (Antiapoptosis clone 11 protein) (AAC-11) (Cell migration-inducing gene 8 protein) (Fibroblast growth factor 2-interacting factor) (FIF) (Protein XAGL)	API5_HUMAN	1.81282	0.000151981	3.81821
Q08209	Protein phosphatase 3 catalytic subunit alpha (EC 3.1.3.16) (CAM-PRP catalytic subunit) (Calcineurin A alpha) (Calmodulin-dependent calcineurin A subunit alpha isoform) (CNA alpha) (Serine/threonine-protein phosphatase 2B catalytic subunit alpha isoform)	PP2BA_HUMAN	1.80808	9.0751e-05	4.04215
Q9UBF2	Coatomer subunit gamma-2 (Gamma-2-coat protein) (Gamma-2-COP)	COPG2_HUMAN	1.80799	4.13152e-11	10.3839
Q9UKT4	F-box only protein 5 (Early mitotic inhibitor 1)	FBX5_HUMAN	1.80713	2.64936e-05	4.57686
O43913	Origin recognition complex subunit 5	ORC5_HUMAN	1.80713	2.58084e-08	7.58824
Q99676	Zinc finger protein 184	ZN184_HUMAN	1.8066	0.000103796	3.98382
Q53EL6	Programmed cell death protein 4 (Neoplastic transformation inhibitor protein) (Nuclear antigen H731-like) (Protein 197/15a)	PDCD4_HUMAN	1.80653	3.89937e-07	6.40901
Q9Y5Q8	General transcription factor 3C polypeptide 5 (TF3C-epsilon) (Transcription factor IIIC 63 kDa subunit) (TFIIIC 63 kDa subunit) (TFIIIC63) (Transcription factor IIIC subunit epsilon)	TF3C5_HUMAN	1.80451	1.69363e-06	5.77118
P34932	Heat shock 70 kDa protein 4 (HSP70RY) (Heat shock 70-related protein APG-2)	HSP74_HUMAN	1.80448	7.62028e-08	7.11803
Q16513	Serine/threonine-protein kinase N2 (EC 2.7.11.13) (PKN gamma) (Protein kinase C-like 2) (Protein-kinase C-related kinase 2)	PKN2_HUMAN	1.80197	3.43072e-08	7.46462
Q9BSC4	Nucleolar protein 10	NOL10_HUMAN	1.80142	0.000210926	3.67587
P61978	Heterogeneous nuclear ribonucleoprotein K (hnRNP K) (Transformation up-regulated nuclear protein) (TUNP)	HNRPK_HUMAN	1.8008	2.57179e-10	9.58976
P13056	Nuclear receptor subfamily 2 group C member 1 (Orphan nuclear receptor TR2) (Testicular receptor 2)	NR2C1_HUMAN	1.80037	7.86217e-08	7.10446
O60502	Protein O-GlcNAcase (OGA) (EC 3.2.1.169) (Beta-N-acetylglucosaminidase) (Beta-N-acetylhexosaminidase) (Beta-hexosaminidase) (Meningioma-expressed antigen 5) (N-acetyl-beta-D-glucosaminidase) (N-acetyl-beta-glucosaminidase) (Nuclear cytoplasmic O-GlcNAcase and acetyltransferase) (NCOAT)	OGA_HUMAN	1.8001	0.00230631	2.63708
P21333	Filamin-A (FLN-A) (Actin-binding protein 280) (ABP-280) (Alpha-filamin) (Endothelial actin-binding protein) (Filamin-1) (Non-muscle filamin)	FLNA_HUMAN	1.79984	3.72841e-12	11.4285
P06730	Eukaryotic translation initiation factor 4E (eIF-4E) (eIF4E) (eIF-4F 25 kDa subunit) (mRNA cap-binding protein)	IF4E_HUMAN	1.79889	6.62735e-05	4.17866
Q02790	Peptidyl-prolyl cis-trans isomerase FKBP4 (PPIase FKBP4) (EC 5.2.1.8) (51 kDa FK506-binding protein) (FKBP51) (52 kDa FK506-binding protein) (52 kDa FKBP) (FKBP-52) (59 kDa immunophilin) (p59) (FK506-binding protein 4) (FKBP-4) (FKBP59) (HSP-binding immunophilin) (HBI) (Immunophilin FKBP52) (Rotamase) [Cleaved into: Peptidyl-prolyl cis-trans isomerase FKBP4, N-terminally processed]	FKBP4_HUMAN	1.79383	5.98258e-06	5.22311
P50502	Hsc70-interacting protein (Hip) (Aging-associated protein 2) (Progesterone receptor-associated p48 protein) (Protein FAM10A1) (Putative tumor suppressor ST13) (Renal carcinoma antigen NY-REN-33) (Suppression of tumorigenicity 13 protein)	F10A1_HUMAN	1.79259	9.49964e-09	8.02229
Q9NVD7	Alpha-parvin (Actopaxin) (CH-ILKBP) (Calponin-like integrin-linked kinase-binding protein) (Matrix-remodeling-associated protein 2)	PARVA_HUMAN	1.79118	1.99284e-08	7.70053
P46109	Crk-like protein	CRKL_HUMAN	1.79107	2.034e-07	6.69165
Q12788	Transducin beta-like protein 3 (WD repeat-containing protein SAZD)	TBL3_HUMAN	1.79002	3.85557e-05	4.41391
O14802	DNA-directed RNA polymerase III subunit RPC1 (RNA polymerase III subunit C1) (EC 2.7.7.6) (DNA-directed RNA polymerase III largest subunit) (DNA-directed RNA polymerase III subunit A) (RNA polymerase III 155 kDa subunit) (RPC155) (RNA polymerase III subunit C160)	RPC1_HUMAN	1.78858	5.92469e-07	6.22733
Q9HB71	Calcyclin-binding protein (CacyBP) (hCacyBP) (S100A6-binding protein) (Siah-interacting protein)	CYBP_HUMAN	1.78692	2.89471e-09	8.53839
Q15554	Telomeric repeat-binding factor 2 (TTAGGG repeat-binding factor 2) (Telomeric DNA-binding protein)	TERF2_HUMAN	1.78596	1.13587e-06	5.94467
P31350	Ribonucleoside-diphosphate reductase subunit M2 (EC 1.17.4.1) (Ribonucleotide reductase small chain) (Ribonucleotide reductase small subunit)	RIR2_HUMAN	1.78516	1.91428e-08	7.71799
Q7L1Q6	eIF5-mimic protein 2 (Basic leucine zipper and W2 domain-containing protein 1) (Protein Orf)	BZW1_HUMAN	1.78458	6.15291e-06	5.21092
P26232	Catenin alpha-2 (Alpha N-catenin) (Alpha-catenin-related protein)	CTNA2_HUMAN	1.78144	4.74175e-08	7.32406
Q96IZ7	Serine/Arginine-related protein 53 (SRrp53) (Arginine/serine-rich coiled-coil protein 1)	RSRC1_HUMAN	1.78144	5.05065e-05	4.29665
Q7L2H7	Eukaryotic translation initiation factor 3 subunit M (eIF3m) (Fetal lung protein B5) (hFL-B5) (PCI domain-containing protein 1)	EIF3M_HUMAN	1.78092	0.00344602	2.46268
P17812	CTP synthase 1 (EC 6.3.4.2) (CTP synthetase 1) (UTP--ammonia ligase 1)	PYRG1_HUMAN	1.78081	8.42977e-10	9.07418
O00161	Synaptosomal-associated protein 23 (SNAP-23) (Vesicle-membrane fusion protein SNAP-23)	SNP23_HUMAN	1.77262	3.08903e-08	7.51018
P22234	Bifunctional phosphoribosylaminoimidazole carboxylase/phosphoribosylaminoimidazole succinocarboxamide synthetase (PAICS) [Includes: Phosphoribosylaminoimidazole carboxylase (EC 4.1.1.21) (AIR carboxylase) (AIRC); Phosphoribosylaminoimidazole succinocarboxamide synthetase (EC 6.3.2.6) (SAICAR synthetase)]	PUR6_HUMAN	1.77011	7.05703e-10	9.15138
P49902	Cytosolic purine 5'-nucleotidase (EC 3.1.3.5) (EC 3.1.3.99) (Cytosolic 5'-nucleotidase II) (cN-II) (Cytosolic IMP/GMP-specific 5'-nucleotidase) (Cytosolic nucleoside phosphotransferase 5'N) (EC 2.7.1.77) (High Km 5'-nucleotidase)	5NTC_HUMAN	1.76923	9.75501e-08	7.01077
P49959	Double-strand break repair protein MRE11 (EC 3.1.-.-) (Double-strand break repair protein MRE11A) (Meiotic recombination 11 homolog 1) (MRE11 homolog 1) (Meiotic recombination 11 homolog A) (MRE11 homolog A)	MRE11_HUMAN	1.76853	4.44237e-09	8.35239
Q53T59	HCLS1-binding protein 3 (HS1-binding protein 3) (HSP1BP-3)	H1BP3_HUMAN	1.76574	9.79853e-06	5.00884
Q9NQZ2	Something about silencing protein 10 (Charged amino acid-rich leucine zipper 1) (CRL1) (Disrupter of silencing SAS10) (UTP3 homolog)	SAS10_HUMAN	1.76375	2.6165e-06	5.58228
P29401	Transketolase (TK) (EC 2.2.1.1)	TKT_HUMAN	1.76166	0.000396682	3.40156
P84077	ADP-ribosylation factor 1 (EC 3.6.5.2)	ARF1_HUMAN	1.76132	0.000145251	3.83788
P19525	Interferon-induced, double-stranded RNA-activated protein kinase (EC 2.7.11.1) (Eukaryotic translation initiation factor 2-alpha kinase 2) (eIF-2A protein kinase 2) (Interferon-inducible RNA-dependent protein kinase) (P1/eIF-2A protein kinase) (Protein kinase RNA-activated) (PKR) (Protein kinase R) (Tyrosine-protein kinase EIF2AK2) (EC 2.7.10.2) (p68 kinase)	E2AK2_HUMAN	1.76017	3.86741e-05	4.41258
Q92551	Inositol hexakisphosphate kinase 1 (InsP6 kinase 1) (EC 2.7.4.21) (Inositol hexaphosphate kinase 1)	IP6K1_HUMAN	1.75861	4.13239e-06	5.3838
P27824	Calnexin (IP90) (Major histocompatibility complex class I antigen-binding protein p88) (p90)	CALX_HUMAN	1.75655	2.17356e-10	9.66283
P35637	RNA-binding protein FUS (75 kDa DNA-pairing protein) (Oncogene FUS) (Oncogene TLS) (POMp75) (Translocated in liposarcoma protein)	FUS_HUMAN	1.7565	9.35909e-07	6.02877
O00139	Kinesin-like protein KIF2A (Kinesin-2) (hK2)	KIF2A_HUMAN	1.75473	5.92286e-05	4.22747
Q7L1T6	Cytochrome b5 reductase 4 (EC 1.6.2.2) (Flavohemoprotein b5/b5R) (b5+b5R) (N-terminal cytochrome b5 and cytochrome b5 oxidoreductase domain-containing protein) (cb5/cb5R)	NB5R4_HUMAN	1.75346	4.9151e-09	8.30847
Q13200	26S proteasome non-ATPase regulatory subunit 2 (26S proteasome regulatory subunit RPN1) (26S proteasome regulatory subunit S2) (26S proteasome subunit p97) (Protein 55.11) (Tumor necrosis factor type 1 receptor-associated protein 2)	PSMD2_HUMAN	1.75305	1.57827e-07	6.80182
O15212	Prefoldin subunit 6 (Protein Ke2)	PFD6_HUMAN	1.75281	2.27955e-10	9.64215
Q86Y13	E3 ubiquitin-protein ligase DZIP3 (EC 2.3.2.27) (DAZ-interacting protein 3) (RING-type E3 ubiquitin transferase DZIP3) (RNA-binding ubiquitin ligase of 138 kDa) (hRUL138)	DZIP3_HUMAN	1.75041	4.05606e-05	4.3919
P11021	Endoplasmic reticulum chaperone BiP (EC 3.6.4.10) (78 kDa glucose-regulated protein) (GRP-78) (Binding-immunoglobulin protein) (BiP) (Heat shock protein 70 family protein 5) (HSP70 family protein 5) (Heat shock protein family A member 5) (Immunoglobulin heavy chain-binding protein)	BIP_HUMAN	1.74948	1.10806e-10	9.95544
Q9BXV9	EKC/KEOPS complex subunit GON7	GON7_HUMAN	1.74267	6.6845e-12	11.1749
P09936	Ubiquitin carboxyl-terminal hydrolase isozyme L1 (UCH-L1) (EC 3.4.19.12) (Neuron cytoplasmic protein 9.5) (PGP 9.5) (PGP9.5) (Ubiquitin thioesterase L1)	UCHL1_HUMAN	1.73702	2.25966e-07	6.64596
P19174	1-phosphatidylinositol 4,5-bisphosphate phosphodiesterase gamma-1 (EC 3.1.4.11) (PLC-148) (Phosphoinositide phospholipase C-gamma-1) (Phospholipase C-II) (PLC-II) (Phospholipase C-gamma-1) (PLC-gamma-1)	PLCG1_HUMAN	1.7361	9.39189e-06	5.02725
O00287	Regulatory factor X-associated protein (RFX-associated protein) (RFX DNA-binding complex 36 kDa subunit)	RFXAP_HUMAN	1.73474	6.77074e-07	6.16936
Q9Y224	RNA transcription, translation and transport factor protein (CLE7 homolog) (CLE) (hCLE)	RTRAF_HUMAN	1.73042	0.00017508	3.75676
Q9H1A4	Anaphase-promoting complex subunit 1 (APC1) (Cyclosome subunit 1) (Mitotic checkpoint regulator) (Testis-specific gene 24 protein)	APC1_HUMAN	1.73013	7.99985e-05	4.09692
Q9Y217	Myotubularin-related protein 6 (Phosphatidylinositol-3,5-bisphosphate 3-phosphatase) (EC 3.1.3.95) (Phosphatidylinositol-3-phosphate phosphatase) (EC 3.1.3.64)	MTMR6_HUMAN	1.72698	9.31971e-08	7.0306
Q9H307	Pinin (140 kDa nuclear and cell adhesion-related phosphoprotein) (Desmosome-associated protein) (Domain-rich serine protein) (DRS protein) (DRSP) (Melanoma metastasis clone A protein) (Nuclear protein SDK3) (SR-like protein)	PININ_HUMAN	1.72666	1.72563e-08	7.76305
P31942	Heterogeneous nuclear ribonucleoprotein H3 (hnRNP H3) (Heterogeneous nuclear ribonucleoprotein 2H9) (hnRNP 2H9)	HNRH3_HUMAN	1.72462	6.09908e-07	6.21474
Q9BUP0	EF-hand domain-containing protein D1 (EF-hand domain-containing protein 1) (Swiprosin-2)	EFHD1_HUMAN	1.72217	1.44239e-06	5.84092
P46821	Microtubule-associated protein 1B (MAP-1B) [Cleaved into: MAP1B heavy chain; MAP1 light chain LC1]	MAP1B_HUMAN	1.72092	4.16324e-10	9.38057
Q08211	ATP-dependent RNA helicase A (EC 3.6.4.13) (DEAH box protein 9) (DExH-box helicase 9) (Leukophysin) (LKP) (Nuclear DNA helicase II) (NDH II) (RNA helicase A)	DHX9_HUMAN	1.71695	7.98568e-11	10.0977
Q9NTJ3	Structural maintenance of chromosomes protein 4 (SMC protein 4) (SMC-4) (Chromosome-associated polypeptide C) (hCAP-C) (XCAP-C homolog)	SMC4_HUMAN	1.7134	0.0010196	2.99157
Q8WUR7	UPF0235 protein C15orf40	CO040_HUMAN	1.71078	3.39151e-07	6.46961
P39748	Flap endonuclease 1 (FEN-1) (EC 3.1.-.-) (DNase IV) (Flap structure-specific endonuclease 1) (Maturation factor 1) (MF1) (hFEN-1)	FEN1_HUMAN	1.71017	2.82042e-08	7.54969
Q15654	Thyroid receptor-interacting protein 6 (TR-interacting protein 6) (TRIP-6) (Opa-interacting protein 1) (OIP-1) (Zyxin-related protein 1) (ZRP-1)	TRIP6_HUMAN	1.70811	1.10601e-09	8.95624
Q9P2R3	Rabankyrin-5 (Rank-5) (Ankyrin repeat and FYVE domain-containing protein 1) (Ankyrin repeats hooked to a zinc finger motif)	ANFY1_HUMAN	1.70776	6.41943e-06	5.1925
O14530	Thioredoxin domain-containing protein 9 (ATP-binding protein associated with cell differentiation) (Protein 1-4)	TXND9_HUMAN	1.70733	3.64301e-09	8.43854
Q15599	Na(+)/H(+) exchange regulatory cofactor NHE-RF2 (NHERF-2) (NHE3 kinase A regulatory protein E3KARP) (SRY-interacting protein 1) (SIP-1) (Sodium-hydrogen exchanger regulatory factor 2) (Solute carrier family 9 isoform A3 regulatory factor 2) (Tyrosine kinase activator protein 1) (TKA-1)	NHRF2_HUMAN	1.70642	3.09871e-06	5.50882
P50479	PDZ and LIM domain protein 4 (LIM protein RIL) (Reversion-induced LIM protein)	PDLI4_HUMAN	1.70479	5.54538e-06	5.25607
Q8TCT9	Minor histocompatibility antigen H13 (EC 3.4.23.-) (Intramembrane protease 1) (IMP-1) (IMPAS-1) (hIMP1) (Presenilin-like protein 3) (Signal peptide peptidase)	HM13_HUMAN	1.70461	8.42783e-06	5.07428
O14641	Segment polarity protein dishevelled homolog DVL-2 (Dishevelled-2) (DSH homolog 2)	DVL2_HUMAN	1.70455	1.5977e-07	6.79651
P78347	General transcription factor II-I (GTFII-I) (TFII-I) (Bruton tyrosine kinase-associated protein 135) (BAP-135) (BTK-associated protein 135) (SRF-Phox1-interacting protein) (SPIN) (Williams-Beuren syndrome chromosomal region 6 protein)	GTF2I_HUMAN	1.7038	1.98914e-09	8.70133
Q07666	KH domain-containing, RNA-binding, signal transduction-associated protein 1 (GAP-associated tyrosine phosphoprotein p62) (Src-associated in mitosis 68 kDa protein) (Sam68) (p21 Ras GTPase-activating protein-associated p62) (p68)	KHDR1_HUMAN	1.70165	1.5094e-05	4.8212
Q14683	Structural maintenance of chromosomes protein 1A (SMC protein 1A) (SMC-1-alpha) (SMC-1A) (Sb1.8)	SMC1A_HUMAN	1.70084	4.88189e-07	6.31141
O00193	Small acidic protein	SMAP_HUMAN	1.70047	3.41463e-06	5.46666
Q14493	Histone RNA hairpin-binding protein (Histone stem-loop-binding protein)	SLBP_HUMAN	1.69854	0.000470547	3.3274
P36542	ATP synthase subunit gamma, mitochondrial (ATP synthase F1 subunit gamma) (F-ATPase gamma subunit)	ATPG_HUMAN	1.69794	5.59865e-07	6.25192
O43768	Alpha-endosulfine (ARPP-19e)	ENSA_HUMAN	1.69684	0.000129843	3.88658
Q92973	Transportin-1 (Importin beta-2) (Karyopherin beta-2) (M9 region interaction protein) (MIP)	TNPO1_HUMAN	1.69681	5.06833e-06	5.29514
P38919	Eukaryotic initiation factor 4A-III (eIF-4A-III) (eIF4A-III) (EC 3.6.4.13) (ATP-dependent RNA helicase DDX48) (ATP-dependent RNA helicase eIF4A-3) (DEAD box protein 48) (Eukaryotic initiation factor 4A-like NUK-34) (Eukaryotic translation initiation factor 4A isoform 3) (Nuclear matrix protein 265) (NMP 265) (hNMP 265) [Cleaved into: Eukaryotic initiation factor 4A-III, N-terminally processed]	IF4A3_HUMAN	1.69631	0.000214628	3.66831
P49588	Alanine--tRNA ligase, cytoplasmic (EC 6.1.1.7) (Alanyl-tRNA synthetase) (AlaRS) (Renal carcinoma antigen NY-REN-42)	SYAC_HUMAN	1.69587	1.16721e-09	8.93285
P21359	Neurofibromin (Neurofibromatosis-related protein NF-1) [Cleaved into: Neurofibromin truncated]	NF1_HUMAN	1.69472	0.000276343	3.55855
Q8IYB3	Serine/arginine repetitive matrix protein 1 (SR-related nuclear matrix protein of 160 kDa) (SRm160) (Ser/Arg-related nuclear matrix protein)	SRRM1_HUMAN	1.69448	0.00172665	2.76279
Q6PID6	Tetratricopeptide repeat protein 33 (TPR repeat protein 33) (Osmosis-responsive factor)	TTC33_HUMAN	1.69411	1.47434e-07	6.8314
Q9BZE4	GTP-binding protein 4 (Chronic renal failure gene protein) (GTP-binding protein NGB) (Nucleolar GTP-binding protein 1)	NOG1_HUMAN	1.685	0.000200812	3.69721
A6NHQ2	rRNA/tRNA 2'-O-methyltransferase fibrillarin-like protein 1 (EC 2.1.1.-) (Protein-glutamine methyltransferase)	FBLL1_HUMAN	1.68394	2.62667e-07	6.58059
Q15691	Microtubule-associated protein RP/EB family member 1 (APC-binding protein EB1) (End-binding protein 1) (EB1)	MARE1_HUMAN	1.6826	5.67089e-09	8.24635
P20290	Transcription factor BTF3 (Nascent polypeptide-associated complex subunit beta) (NAC-beta) (RNA polymerase B transcription factor 3)	BTF3_HUMAN	1.67975	9.91123e-06	5.00387
Q9UBI9	Headcase protein homolog (hHDC)	HDC_HUMAN	1.67924	0.000501834	3.29944
Q9NTX5	Ethylmalonyl-CoA decarboxylase (EC 4.1.1.94) (Enoyl-CoA hydratase domain-containing protein 1) (Methylmalonyl-CoA decarboxylase) (MMCD)	ECHD1_HUMAN	1.67726	7.52884e-08	7.12327
Q9H019	Mitochondrial fission regulator 1-like	MFR1L_HUMAN	1.67703	0.000305356	3.51519
Q5THK1	Protein PRR14L (Proline rich 14-like protein)	PR14L_HUMAN	1.67653	0.00442425	2.35416
Q8N442	Translation factor GUF1, mitochondrial (EC 3.6.5.-) (Elongation factor 4 homolog) (EF-4) (GTPase GUF1) (Ribosomal back-translocase)	GUF1_HUMAN	1.67347	1.55655e-08	7.80784
Q14258	E3 ubiquitin/ISG15 ligase TRIM25 (EC 6.3.2.n3) (Estrogen-responsive finger protein) (RING finger protein 147) (RING-type E3 ubiquitin transferase) (EC 2.3.2.27) (RING-type E3 ubiquitin transferase TRIM25) (Tripartite motif-containing protein 25) (Ubiquitin/ISG15-conjugating enzyme TRIM25) (Zinc finger protein 147)	TRI25_HUMAN	1.67319	1.816e-09	8.74089
P62304	Small nuclear ribonucleoprotein E (snRNP-E) (Sm protein E) (Sm-E) (SmE)	RUXE_HUMAN	1.67313	2.15068e-09	8.66742
Q96AG4	Leucine-rich repeat-containing protein 59 (Ribosome-binding protein p34) (p34) [Cleaved into: Leucine-rich repeat-containing protein 59, N-terminally processed]	LRC59_HUMAN	1.67226	1.21868e-06	5.91411
P53999	Activated RNA polymerase II transcriptional coactivator p15 (Positive cofactor 4) (PC4) (SUB1 homolog) (p14)	TCP4_HUMAN	1.67184	1.70127e-07	6.76923
P11142	Heat shock cognate 71 kDa protein (EC 3.6.4.10) (Heat shock 70 kDa protein 8) (Lipopolysaccharide-associated protein 1) (LAP-1) (LPS-associated protein 1)	HSP7C_HUMAN	1.67166	1.24441e-09	8.90504
A6NHL2	Tubulin alpha chain-like 3 (EC 3.6.5.-)	TBAL3_HUMAN	1.67136	2.40981e-08	7.61802
O95757	Heat shock 70 kDa protein 4L (Heat shock 70-related protein APG-1) (Heat-shock protein family A member 4-like protein) (HSPA4-like protein) (Osmotic stress protein 94)	HS74L_HUMAN	1.67112	7.83294e-09	8.10608
Q86YS7	C2 domain-containing protein 5 (C2 domain-containing phosphoprotein of 138 kDa)	C2CD5_HUMAN	1.67054	0.000152525	3.81666
Q15334	Lethal(2) giant larvae protein homolog 1 (LLGL) (DLG4) (Hugl-1) (Human homolog to the D-lgl gene protein)	L2GL1_HUMAN	1.66827	0.000106727	3.97172
O43795	Unconventional myosin-Ib (MYH-1c) (Myosin I alpha) (MMI-alpha) (MMIa)	MYO1B_HUMAN	1.66539	1.85848e-08	7.73084
Q9BQ39	ATP-dependent RNA helicase DDX50 (EC 3.6.4.13) (DEAD box protein 50) (Gu-beta) (Nucleolar protein Gu2)	DDX50_HUMAN	1.66453	6.6625e-07	6.17636
Q96FV9	THO complex subunit 1 (Tho1) (Nuclear matrix protein p84) (p84N5) (hTREX84)	THOC1_HUMAN	1.6643	7.89643e-08	7.10257
O60506	Heterogeneous nuclear ribonucleoprotein Q (hnRNP Q) (Glycine- and tyrosine-rich RNA-binding protein) (GRY-RBP) (NS1-associated protein 1) (Synaptotagmin-binding, cytoplasmic RNA-interacting protein)	HNRPQ_HUMAN	1.66215	1.5787e-08	7.8017
Q96B54	Zinc finger protein 428 (Enzyme-like protein PIT13)	ZN428_HUMAN	1.66131	3.39318e-07	6.46939
O14929	Histone acetyltransferase type B catalytic subunit (EC 2.3.1.48) (Histone acetyltransferase 1)	HAT1_HUMAN	1.66029	3.98525e-08	7.39954
O00151	PDZ and LIM domain protein 1 (C-terminal LIM domain protein 1) (Elfin) (LIM domain protein CLP-36)	PDLI1_HUMAN	1.65998	4.43154e-09	8.35344
Q641Q2	WASH complex subunit 2A	WAC2A_HUMAN	1.65922	3.077e-05	4.51187
Q08752	Peptidyl-prolyl cis-trans isomerase D (PPIase D) (EC 5.2.1.8) (40 kDa peptidyl-prolyl cis-trans isomerase) (Cyclophilin-40) (CYP-40) (Cyclophilin-related protein) (Rotamase D)	PPID_HUMAN	1.65818	1.66586e-07	6.77836
Q9Y2J2	Band 4.1-like protein 3 (4.1B) (Differentially expressed in adenocarcinoma of the lung protein 1) (DAL-1) (Erythrocyte membrane protein band 4.1-like 3) [Cleaved into: Band 4.1-like protein 3, N-terminally processed]	E41L3_HUMAN	1.65476	9.77772e-11	10.0098
Q7Z478	ATP-dependent RNA helicase DHX29 (EC 3.6.4.13) (DEAH box protein 29) (Nucleic acid helicase DDXx)	DHX29_HUMAN	1.65266	1.01408e-06	5.99393
O14730	Serine/threonine-protein kinase RIO3 (EC 2.7.11.1) (RIO kinase 3) (sudD homolog)	RIOK3_HUMAN	1.6517	5.79581e-05	4.23689
Q8WZA9	Immunity-related GTPase family Q protein	IRGQ_HUMAN	1.65146	2.68834e-05	4.57052
Q00341	Vigilin (High density lipoprotein-binding protein) (HDL-binding protein)	VIGLN_HUMAN	1.64368	0.00031368	3.50351
Q96Q83	Alpha-ketoglutarate-dependent dioxygenase alkB homolog 3 (EC 1.14.11.33) (EC 1.14.11.54) (Alkylated DNA repair protein alkB homolog 3) (hABH3) (DEPC-1) (Prostate cancer antigen 1)	ALKB3_HUMAN	1.64322	0.000322349	3.49167
Q96SU4	Oxysterol-binding protein-related protein 9 (ORP-9) (OSBP-related protein 9)	OSBL9_HUMAN	1.64225	4.37793e-09	8.35873
P53985	Monocarboxylate transporter 1 (MCT 1) (Solute carrier family 16 member 1)	MOT1_HUMAN	1.63576	0.000270345	3.56808
Q8NEM2	SHC SH2 domain-binding protein 1	SHCBP_HUMAN	1.6348	1.07649e-06	5.96799
P25705	ATP synthase subunit alpha, mitochondrial (ATP synthase F1 subunit alpha)	ATPA_HUMAN	1.63263	0.0001579	3.80162
Q96AC1	Fermitin family homolog 2 (Kindlin-2) (Mitogen-inducible gene 2 protein) (MIG-2) (Pleckstrin homology domain-containing family C member 1) (PH domain-containing family C member 1)	FERM2_HUMAN	1.6298	2.08901e-10	9.68006
P51991	Heterogeneous nuclear ribonucleoprotein A3 (hnRNP A3)	ROA3_HUMAN	1.62953	1.82407e-06	5.73896
Q86UV5	Ubiquitin carboxyl-terminal hydrolase 48 (EC 3.4.19.12) (Deubiquitinating enzyme 48) (Ubiquitin thioesterase 48) (Ubiquitin-specific peptidase 48) (Ubiquitin-specific protease 48) (Ubiquitin-specific-processing protease 48)	UBP48_HUMAN	1.62881	1.20271e-06	5.91984
Q8WXX5	DnaJ homolog subfamily C member 9 (HDJC9) (DnaJ protein SB73)	DNJC9_HUMAN	1.62767	1.08576e-06	5.96427
Q8TDD1	ATP-dependent RNA helicase DDX54 (EC 3.6.4.13) (ATP-dependent RNA helicase DP97) (DEAD box RNA helicase 97 kDa) (DEAD box protein 54)	DDX54_HUMAN	1.62381	0.00063791	3.19524
Q96JB5	CDK5 regulatory subunit-associated protein 3 (CDK5 activator-binding protein C53) (LXXLL/leucine-zipper-containing ARF-binding protein) (Protein HSF-27)	CK5P3_HUMAN	1.62297	0.000129113	3.88903
P42696	RNA-binding protein 34 (RNA-binding motif protein 34)	RBM34_HUMAN	1.62289	1.17144e-05	4.93128
O95619	YEATS domain-containing protein 4 (Glioma-amplified sequence 41) (Gas41) (NuMA-binding protein 1) (NuBI-1) (NuBI1)	YETS4_HUMAN	1.62143	5.34992e-05	4.27165
Q96CW6	Probable RNA polymerase II nuclear localization protein SLC7A6OS (ADAMS proteinase-related protein) (Solute carrier family 7 member 6 opposite strand transcript)	S7A6O_HUMAN	1.61647	2.21283e-05	4.65505
Q9BW30	Tubulin polymerization-promoting protein family member 3 (TPPP/p20)	TPPP3_HUMAN	1.61557	0.00495791	2.3047
Q13148	TAR DNA-binding protein 43 (TDP-43)	TADBP_HUMAN	1.61485	1.31079e-06	5.88247
Q14566	DNA replication licensing factor MCM6 (EC 3.6.4.12) (p105MCM)	MCM6_HUMAN	1.61323	0.000269351	3.56968
P62753	40S ribosomal protein S6 (Phosphoprotein NP33) (Small ribosomal subunit protein eS6)	RS6_HUMAN	1.61284	0.000286708	3.54256
Q9UKL3	CASP8-associated protein 2 (FLICE-associated huge protein)	C8AP2_HUMAN	1.61282	9.97007e-07	6.0013
P62851	40S ribosomal protein S25 (Small ribosomal subunit protein eS25)	RS25_HUMAN	1.61191	0.000179319	3.74637
Q00796	Sorbitol dehydrogenase (SDH) (EC 1.1.1.-) ((R,R)-butanediol dehydrogenase) (EC 1.1.1.4) (L-iditol 2-dehydrogenase) (EC 1.1.1.14) (Polyol dehydrogenase) (Ribitol dehydrogenase) (RDH) (EC 1.1.1.56) (Xylitol dehydrogenase) (XDH) (EC 1.1.1.9)	DHSO_HUMAN	1.61161	4.21591e-05	4.37511
Q9UPY3	Endoribonuclease Dicer (EC 3.1.26.3) (Helicase with RNase motif) (Helicase MOI)	DICER_HUMAN	1.6115	1.06547e-07	6.97246
Q9NVM6	DnaJ homolog subfamily C member 17	DJC17_HUMAN	1.60834	1.43602e-05	4.84284
P35250	Replication factor C subunit 2 (Activator 1 40 kDa subunit) (A1 40 kDa subunit) (Activator 1 subunit 2) (Replication factor C 40 kDa subunit) (RF-C 40 kDa subunit) (RFC40)	RFC2_HUMAN	1.6067	0.00149629	2.82498
Q16658	Fascin (55 kDa actin-bundling protein) (Singed-like protein) (p55)	FSCN1_HUMAN	1.6061	1.72195e-05	4.76398
[truncated: 531 more rows]

## Sheet: Table S6 - SEC-MALLS
Table S6: Oligomeric states of metazoan TRMT112-MTase complexes as determined by SEC-MALLS
TRMT112-MTase complex	Organism	Theoretical MW of heterodimer (kDa)	Experimental MW (kDa)	Oligomeric states
TRMT11-TRMT112	H. sapiens	70.3	67.8	Heterodimer
THUMPD3-TRMT112	H. sapiens	71.1	69.4	Heterodimer
THUMPD2-TRMT112	B. taurus	69.5	69.5	Heterodimer

## Sheet: Table S7 - tRNA expression
Table S7: tRNA quantification by Arraystar
		TRMT11 KO2				THUMPD3 KO1				TRMT11 KO2, THUMPD3 KO1
Individual tRNA Isodecoder (ID in GtRNAdb or mitotRNAdb)	tRNA Isoacceptor	2^-ΔCt		Fold Difference	Fold Up- or Down-Regulation	2^-ΔCt		Fold Difference	Fold Up- or Down-Regulation	2^-ΔCt		Fold Difference	Fold Up- or Down-Regulation
		Test	Control	Test /Control	Test /Control	Test	Control	Test /Control	Test /Control	Test	Control	Test /Control	Test /Control
Homo_sapiens_tRNA-Ala-AGC-3-1	Ala-AGC	0.00177643	0.00133019	1.33547	1.33547	0.0014752	0.00133019	1.10902	1.10902	0.000117582	5.13934e-05	2.28789	2.28789
Homo_sapiens_tRNA-Ala-AGC-9-1~2	Ala-AGC	0.00219769	0.00213549	1.02913	1.02913	0.00125384	0.00213549	0.587142	-1.70317	7.52461e-05	8.20897e-06	9.16632	9.16632
Homo_sapiens_tRNA-Ala-AGC-10-1	Ala-AGC	2.72118e-05	2.4663e-05	1.10334	1.10334	2.57459e-05	2.4663e-05	1.04391	1.04391	1.40246e-06	1.12226e-06	1.24968	1.24968
Homo_sapiens_tRNA-Ala-CGC-1-1	Ala-CGC	0.00910257	0.0113741	0.800292	-1.24954	0.00759642	0.0113741	0.667872	-1.49729	0.000610633	0.00047281	1.2915	1.2915
Homo_sapiens_tRNA-Ala-CGC-2-1	Ala-CGC	0.00910257	0.0113741	0.800292	-1.24954	0.00759642	0.0113741	0.667872	-1.49729	0.000610633	0.00047281	1.2915	1.2915
Homo_sapiens_tRNA-Ala-CGC-3-1	Ala-CGC	9.42694e-05	0.000133039	0.708584	-1.41126	9.51886e-05	0.000133039	0.715494	-1.39764	6.0665e-06	1.57332e-06	3.85585	3.85585
Homo_sapiens_tRNA-Ala-TGC-1-1	Ala-TGC	0.00325802	0.00386	0.844047	-1.18477	0.00331764	0.00386	0.859492	-1.16348	0.000436202	0.000282211	1.54566	1.54566
Homo_sapiens_tRNA-Ala-TGC-2-1	Ala-TGC	0.00325802	0.00386	0.844047	-1.18477	0.00331764	0.00386	0.859492	-1.16348	0.000436202	0.000282211	1.54566	1.54566
Homo_sapiens_tRNA-Ala-TGC-4-1	Ala-TGC	2.46918e-05	2.88788e-05	0.855015	-1.16957	2.15052e-05	2.88788e-05	0.744672	-1.34287	1.98535e-06	1.12226e-06	1.76906	1.76906
Homo_sapiens_tRNA-Ala-TGC-5-1	Ala-TGC	0.000272877	0.000453092	0.602255	-1.66043	0.000339307	0.000453092	0.748869	-1.33535	1.35315e-05	6.59398e-06	2.0521	2.0521
Homo_sapiens_tRNA-Ala-TGC-6-1	Ala-TGC	0.000400383	0.000564443	0.709342	-1.40976	0.000393876	0.000564443	0.697815	-1.43305	0.000212846	7.11294e-05	2.99238	2.99238
Homo_sapiens_tRNA-Ala-TGC-7-1	Ala-TGC	0.000341427	0.000454707	0.750871	-1.33179	0.000642804	0.000454707	1.41367	1.41367	6.01562e-05	2.2132e-05	2.71806	2.71806
Homo_sapiens_tRNA-Arg-ACG-1-1~3	Arg-ACG	0.0281551	0.0395414	0.71204	-1.40442	0.0343696	0.0395414	0.869204	-1.15048	0.00104715	0.000370357	2.8274	2.8274
Homo_sapiens_tRNA-Arg-ACG-2-1~4	Arg-ACG	0.00552142	0.00601107	0.918542	-1.08868	0.00854272	0.00601107	1.42117	1.42117	0.00167248	0.000628976	2.65906	2.65906
Homo_sapiens_tRNA-Arg-CCG-1-1~3	Arg-CCG	0.00672484	0.00583335	1.15283	1.15283	0.0054905	0.00583335	0.941227	-1.06244	0.000244065	0.000148762	1.64064	1.64064
Homo_sapiens_tRNA-Arg-CCG-2-1	Arg-CCG	0.0014712	0.00144303	1.01952	1.01952	0.00117769	0.00144303	0.816118	-1.22531	5.71286e-05	6.20823e-05	0.920208	-1.08671
Homo_sapiens_tRNA-Arg-CCT-3-1	Arg-CCT	0.0269176	0.0302645	0.88941	-1.12434	0.0310293	0.0302645	1.02527	1.02527	0.00139369	0.000516034	2.70077	2.70077
Homo_sapiens_tRNA-Arg-CCT-4-1	Arg-CCT	0.0269176	0.0302645	0.88941	-1.12434	0.0310293	0.0302645	1.02527	1.02527	0.00139369	0.000516034	2.70077	2.70077
Homo_sapiens_tRNA-Arg-CCT-5-1	Arg-CCT	0.00122983	0.00295425	0.416293	-2.40215	0.00209039	0.00295425	0.707586	-1.41325	5.3533e-05	3.06335e-05	1.74753	1.74753
Homo_sapiens_tRNA-Arg-TCG-6-1	Arg-TCG	0.00038398	0.000398446	0.963695	-1.03767	0.000341766	0.000398446	0.857747	-1.16584	1.62884e-05	1.4622e-05	1.11396	1.11396
Homo_sapiens_tRNA-Arg-TCT-1-1	Arg-TCT	3.45821e-05	1.78155e-05	1.94112	1.94112	1.67404e-05	1.78155e-05	0.939655	-1.06422	1.88118e-06	1.12226e-06	1.67625	1.67625
Homo_sapiens_tRNA-Arg-TCT-4-1	Arg-TCT	0.000229829	0.000575448	0.399392	-2.50381	0.000496189	0.000575448	0.862266	-1.15973	6.87467e-06	1.76684e-05	0.389093	-2.57008
Homo_sapiens_tRNA-Asn-GTT-3-1~2	Asn-GTT	5.0295e-05	8.54641e-05	0.588493	-1.69926	6.56688e-05	8.54641e-05	0.768379	-1.30144	1.52652e-06	1.42776e-06	1.06917	1.06917
Homo_sapiens_tRNA-Asn-GTT-4-1	Asn-GTT	2.15827e-05	1.57902e-05	1.36684	1.36684	1.41687e-05	1.57902e-05	0.89731	-1.11444	1.33829e-06	1.25697e-06	1.0647	1.0647
Homo_sapiens_tRNA-Asn-GTT-7-1	Asn-GTT	0.000159509	9.15625e-05	1.74208	1.74208	0.000103522	9.15625e-05	1.13062	1.13062	8.85332e-06	7.37177e-06	1.20098	1.20098
Homo_sapiens_tRNA-Asn-GTT-9-1~2	Asn-GTT	0.000205295	0.000176111	1.16571	1.16571	0.000150796	0.000176111	0.856256	-1.16788	3.75333e-06	1.79902e-06	2.08633	2.08633
Homo_sapiens_tRNA-Asn-GTT-10-1	Asn-GTT	0.000140372	0.000125168	1.12147	1.12147	0.000124822	0.000125168	0.997233	-1.00277	1.36237e-06	1.53701e-06	0.886379	-1.12819
Homo_sapiens_tRNA-Asn-GTT-11-1~2	Asn-GTT	1.67052e-05	1.57543e-05	1.06036	1.06036	1.41687e-05	1.57543e-05	0.899352	-1.11191	1.33829e-06	1.12226e-06	1.1925	1.1925
Homo_sapiens_tRNA-Asp-GTC-1-1	Asp-GTC	0.00150622	0.00163987	0.918497	-1.08874	0.00149909	0.00163987	0.914149	-1.09391	5.5106e-05	4.06725e-05	1.35487	1.35487
Homo_sapiens_tRNA-Asp-GTC-3-1	Asp-GTC	0.00599377	0.00618974	0.968339	-1.0327	0.00414934	0.00618974	0.670358	-1.49174	0.000579377	0.000494107	1.17257	1.17257
Homo_sapiens_tRNA-Cys-GCA-3-1	Cys-GCA	3.20983e-05	2.85309e-05	1.12504	1.12504	2.40264e-05	2.85309e-05	0.842117	-1.18748	1.33829e-06	1.12226e-06	1.1925	1.1925
Homo_sapiens_tRNA-Cys-GCA-16-1	Cys-GCA	3.20983e-05	2.85309e-05	1.12504	1.12504	2.40264e-05	2.85309e-05	0.842117	-1.18748	1.33829e-06	1.12226e-06	1.1925	1.1925
Homo_sapiens_tRNA-Cys-GCA-5-1	Cys-GCA	8.03757e-05	0.000156195	0.514586	-1.94331	0.000140974	0.000156195	0.90255	-1.10797	3.58297e-06	3.03811e-06	1.17934	1.17934
Homo_sapiens_tRNA-Cys-GCA-7-1	Cys-GCA	8.03757e-05	0.000156195	0.514586	-1.94331	0.000140974	0.000156195	0.90255	-1.10797	3.58297e-06	3.03811e-06	1.17934	1.17934
Homo_sapiens_tRNA-Cys-GCA-12-1	Cys-GCA	2.66895e-05	9.82289e-05	0.271707	-3.68044	0.000106387	9.82289e-05	1.08306	1.08306	1.97736e-06	5.34469e-06	0.369967	-2.70294
Homo_sapiens_tRNA-Cys-GCA-15-1	Cys-GCA	6.18438e-05	5.2554e-05	1.17677	1.17677	6.15029e-05	5.2554e-05	1.17028	1.17028	3.21964e-06	2.79132e-06	1.15345	1.15345
Homo_sapiens_tRNA-Cys-GCA-16-1	Cys-GCA	0.000215855	0.000155813	1.38534	1.38534	0.000188581	0.000155813	1.2103	1.2103	3.95483e-06	5.12715e-06	0.771352	-1.29643
Homo_sapiens_tRNA-Cys-GCA-19-1	Cys-GCA	0.000707516	0.000450267	1.57132	1.57132	0.000709178	0.000450267	1.57502	1.57502	3.83242e-05	4.53023e-05	0.845965	-1.18208
Homo_sapiens_tRNA-Cys-GCA-21-1	Cys-GCA	0.0028719	0.00319897	0.897758	-1.11389	0.00207102	0.00319897	0.647404	-1.54463	0.000165969	0.000437059	0.379741	-2.63338
Homo_sapiens_tRNA-Cys-GCA-23-1	Cys-GCA	0.0028719	0.00319897	0.897758	-1.11389	0.00207102	0.00319897	0.647404	-1.54463	0.000165969	0.000437059	0.379741	-2.63338
Homo_sapiens_tRNA-Gln-CTG-3-1~2	Gln-CTG	0.000779861	0.000601359	1.29683	1.29683	0.000647467	0.000601359	1.07667	1.07667	5.44077e-05	1.75578e-05	3.09877	3.09877
Homo_sapiens_tRNA-Gln-CTG-4-1~2	Gln-CTG	0.00728279	0.00839388	0.867631	-1.15256	0.00545948	0.00839388	0.650412	-1.53749	0.00229393	0.000883568	2.59621	2.59621
Homo_sapiens_tRNA-Gln-CTG-5-1	Gln-CTG	0.0123956	0.013343	0.928995	-1.07643	0.0130439	0.013343	0.97758	-1.02293	0.000561939	0.000419275	1.34026	1.34026
Homo_sapiens_tRNA-Gln-CTG-6-1	Gln-CTG	0.0108646	0.0165733	0.655549	-1.52544	0.0139136	0.0165733	0.839519	-1.19116	0.0012084	0.000344967	3.50294	3.50294
Homo_sapiens_tRNA-Gln-CTG-7-1	Gln-CTG	0.000144076	0.000180529	0.798078	-1.25301	0.000200946	0.000180529	1.11309	1.11309	7.39877e-05	4.59727e-05	1.60938	1.60938
Homo_sapiens_tRNA-Gln-TTG-1-1	Gln-TTG	0.000283221	0.000280325	1.01033	1.01033	0.000236794	0.000280325	0.844714	-1.18383	0.000169008	0.000146067	1.15706	1.15706
Homo_sapiens_tRNA-Gln-TTG-3-1~3	Gln-TTG	0.000283221	0.000280325	1.01033	1.01033	0.000236794	0.000280325	0.844714	-1.18383	0.000169008	0.000146067	1.15706	1.15706
Homo_sapiens_tRNA-Gln-TTG-2-1	Gln-TTG	0.000554866	0.000620404	0.894361	-1.11812	0.000384996	0.000620404	0.620557	-1.61146	2.54611e-05	2.6411e-05	0.964032	-1.03731
Homo_sapiens_tRNA-Gln-TTG-4-1	Gln-TTG	4.0515e-05	5.28208e-05	0.767027	-1.30374	3.80184e-05	5.28208e-05	0.719762	-1.38935	3.69027e-06	2.1718e-06	1.69917	1.69917
Homo_sapiens_tRNA-Glu-CTC-1-1~7	Glu-CTC	0.527378	0.502694	1.0491	1.0491	0.349904	0.502694	0.696058	-1.43666	0.021502	0.0101665	2.11499	2.11499
Homo_sapiens_tRNA-Glu-CTC-2-1	Glu-CTC	0.527378	0.502694	1.0491	1.0491	0.349904	0.502694	0.696058	-1.43666	0.021502	0.0101665	2.11499	2.11499
Homo_sapiens_tRNA-Glu-TTC-1-1~2	Glu-TTC	0.00754162	0.00412215	1.82954	1.82954	0.00253755	0.00412215	0.61559	-1.62446	0.000275099	0.000148294	1.85509	1.85509
Homo_sapiens_tRNA-Glu-TTC-2-1~2	Glu-TTC	0.121209	0.0804641	1.50637	1.50637	0.0456357	0.0804641	0.567156	-1.76318	0.00367036	0.00282681	1.29841	1.29841
Homo_sapiens_tRNA-Gly-CCC-1-1~2	Gly-CCC	0.350689	0.516786	0.678596	-1.47363	0.385172	0.516786	0.745321	-1.3417	0.0791189	0.0698873	1.13209	1.13209
Homo_sapiens_tRNA-Gly-CCC-2-1~2	Gly-CCC	0.0350331	0.0337634	1.03761	1.03761	0.0231367	0.0337634	0.685262	-1.4593	0.0119346	0.0090571	1.31771	1.31771
Homo_sapiens_tRNA-Gly-CCC-3-1	Gly-CCC	0.00699609	0.00537869	1.30071	1.30071	0.0105993	0.00537869	1.9706	1.9706	0.000318607	0.000104494	3.04905	3.04905
Homo_sapiens_tRNA-Gly-GCC-3-1	Gly-GCC	0.00289417	0.00204259	1.41691	1.41691	0.00197019	0.00204259	0.964553	-1.03675	6.59186e-05	8.28299e-05	0.795831	-1.25655
Homo_sapiens_tRNA-Gly-GCC-5-1	Gly-GCC	0.000673951	0.000982885	0.685686	-1.45839	0.000620239	0.000982885	0.631039	-1.58469	6.6905e-05	4.31975e-05	1.54882	1.54882
Homo_sapiens_tRNA-Gly-TCC-1-1	Gly-TCC	0.305768	0.307904	0.993063	-1.00699	0.251193	0.307904	0.815815	-1.22577	0.0325673	0.0284316	1.14546	1.14546
Homo_sapiens_tRNA-Gly-TCC-2-1~6	Gly-TCC	0.428523	0.421196	1.01739	1.01739	0.269842	0.421196	0.640657	-1.5609	0.0115341	0.00469946	2.45435	2.45435
Homo_sapiens_tRNA-Gly-TCC-3-1	Gly-TCC	0.15285	0.151143	1.01129	1.01129	0.126496	0.151143	0.836929	-1.19484	0.0172644	0.00968154	1.78323	1.78323
Homo_sapiens_tRNA-Gly-TCC-4-1	Gly-TCC	0.000369757	0.000760823	0.485996	-2.05763	0.000549609	0.000760823	0.722388	-1.3843	1.38844e-05	1.3677e-05	1.01517	1.01517
Homo_sapiens_tRNA-His-GTG-1-1~9	His-GTG	0.203441	0.260293	0.781581	-1.27946	0.167605	0.260293	0.643909	-1.55302	0.00825183	0.00543186	1.51915	1.51915
Homo_sapiens_tRNA-His-GTG-2-1	His-GTG	0.000160096	0.000203722	0.785858	-1.27249	0.000185763	0.000203722	0.911846	-1.09668	8.92306e-06	6.74948e-06	1.32204	1.32204
Homo_sapiens_tRNA-Ile-AAT-1-1	Ile-AAT	0.000412829	0.000606186	0.681027	-1.46837	0.00038766	0.000606186	0.639506	-1.56371	3.04278e-05	9.73889e-06	3.12436	3.12436
Homo_sapiens_tRNA-Ile-AAT-6-1	Ile-AAT	0.0062999	0.00717137	0.878479	-1.13833	0.00769622	0.00717137	1.07319	1.07319	0.000276907	0.000176922	1.56514	1.56514
Homo_sapiens_tRNA-Ile-AAT-7-1~2	Ile-AAT	0.000614009	0.00110455	0.555888	-1.79892	0.0005316	0.00110455	0.48128	-2.07779	4.09341e-05	3.10744e-05	1.31729	1.31729
Homo_sapiens_tRNA-Ile-AAT-8-1	Ile-AAT	0.00298539	0.00412103	0.724427	-1.3804	0.00226204	0.00412103	0.5489	-1.82183	0.000113286	6.568e-05	1.72481	1.72481
Homo_sapiens_tRNA-Ile-AAT-9-1	Ile-AAT	2.54554e-05	4.18656e-05	0.608027	-1.64466	2.8292e-05	4.18656e-05	0.675782	-1.47977	1.33829e-06	1.14466e-06	1.16916	1.16916
Homo_sapiens_tRNA-Ile-GAT-1-1~3	Ile-GAT	0.00708046	0.00661205	1.07084	1.07084	0.00449584	0.00661205	0.679947	-1.4707	0.000500996	0.000245374	2.04177	2.04177
Homo_sapiens_tRNA-Leu-AAG-4-1	Leu-AAG	6.19302e-05	9.34206e-05	0.662918	-1.50848	0.000117131	9.34206e-05	1.25381	1.25381	1.34579e-05	3.35943e-06	4.006	4.006
Homo_sapiens_tRNA-Leu-CAA-2-1	Leu-CAA	0.000332464	0.000470023	0.707334	-1.41376	0.0002752	0.000470023	0.585503	-1.70793	2.57775e-05	7.93114e-06	3.25016	3.25016
Homo_sapiens_tRNA-Leu-CAA-3-1	Leu-CAA	0.000398823	0.00126181	0.316071	-3.16384	0.00078669	0.00126181	0.62346	-1.60395	0.000300492	0.000277057	1.08459	1.08459
Homo_sapiens_tRNA-Leu-CAA-4-1	Leu-CAA	0.00096777	0.0012298	0.786932	-1.27076	0.000642643	0.0012298	0.522558	-1.91366	0.000309726	0.000249127	1.24325	1.24325
Homo_sapiens_tRNA-Leu-CAA-5-1	Leu-CAA	7.46133e-05	5.25241e-05	1.42055	1.42055	6.29177e-05	5.25241e-05	1.19788	1.19788	5.39576e-06	5.15747e-06	1.0462	1.0462
Homo_sapiens_tRNA-Leu-CAA-6-1	Leu-CAA	4.32856e-05	7.71297e-05	0.561205	-1.78188	0.000101619	7.71297e-05	1.31751	1.31751	2.16236e-06	3.64424e-06	0.593362	-1.68531
Homo_sapiens_tRNA-Leu-CAG-1-1~7	Leu-CAG	0.0564628	0.0571194	0.988504	-1.01163	0.038497	0.0571194	0.673974	-1.48374	0.00419967	0.00309943	1.35498	1.35498
Homo_sapiens_tRNA-Leu-CAG-2-1~2	Leu-CAG	0.0564628	0.0571194	0.988504	-1.01163	0.038497	0.0571194	0.673974	-1.48374	0.00419967	0.00309943	1.35498	1.35498
Homo_sapiens_tRNA-Leu-TAA-1-1	Leu-TAA	0.000162225	0.000229576	0.70663	-1.41517	0.000167411	0.000229576	0.729216	-1.37134	9.56989e-06	6.49932e-06	1.47245	1.47245
Homo_sapiens_tRNA-Leu-TAA-2-1	Leu-TAA	0.000147947	9.77914e-05	1.51289	1.51289	8.55476e-05	9.77914e-05	0.874797	-1.14312	5.30001e-06	2.34485e-06	2.26027	2.26027
Homo_sapiens_tRNA-Leu-TAA-3-1	Leu-TAA	0.00446765	0.00401917	1.11158	1.11158	0.00439838	0.00401917	1.09435	1.09435	0.000283566	9.59918e-05	2.95406	2.95406
Homo_sapiens_tRNA-Leu-TAA-4-1	Leu-TAA	0.0881929	0.0898676	0.981365	-1.01899	0.0794171	0.0898676	0.883712	-1.13159	0.00486075	0.0022989	2.11438	2.11438
Homo_sapiens_tRNA-Leu-TAG-2-1	Leu-TAG	0.00105646	0.00110935	0.95232	-1.05007	0.000835258	0.00110935	0.752923	-1.32816	6.1533e-05	1.92994e-05	3.18834	3.18834
Homo_sapiens_tRNA-Leu-TAG-3-1	Leu-TAG	0.0322862	0.0332936	0.969743	-1.0312	0.0312772	0.0332936	0.939436	-1.06447	0.000986403	0.000748541	1.31777	1.31777
Homo_sapiens_tRNA-Lys-CTT-1-1~2	Lys-CTT	0.207107	0.124455	1.66412	1.66412	0.0436283	0.124455	0.350556	-2.85261	0.0769965	0.0435351	1.76861	1.76861
Homo_sapiens_tRNA-Lys-CTT-3-1	Lys-CTT	0.0005155	0.000459253	1.12247	1.12247	0.000110913	0.000459253	0.241508	-4.14065	0.000136133	8.71915e-05	1.56132	1.56132
Homo_sapiens_tRNA-Lys-CTT-7-1	Lys-CTT	0.000227448	0.000408655	0.556578	-1.79669	0.000410074	0.000408655	1.00347	1.00347	2.17739e-05	1.16456e-05	1.86972	1.86972
Homo_sapiens_tRNA-Lys-CTT-8-1	Lys-CTT	9.18687e-05	0.000132517	0.69326	-1.44246	0.00012501	0.000132517	0.943354	-1.06005	2.94867e-06	2.16613e-06	1.36126	1.36126
Homo_sapiens_tRNA-Lys-CTT-9-1	Lys-CTT	1.67052e-05	1.57543e-05	1.06036	1.06036	1.41687e-05	1.57543e-05	0.899352	-1.11191	1.33829e-06	1.12226e-06	1.1925	1.1925
Homo_sapiens_tRNA-Lys-CTT-10-1	Lys-CTT	2.69997e-05	2.67086e-05	1.0109	1.0109	2.15363e-05	2.67086e-05	0.806342	-1.24017	1.33829e-06	1.40688e-06	0.951248	-1.05125
Homo_sapiens_tRNA-Lys-CTT-11-1	Lys-CTT	3.32867e-05	1.79544e-05	1.85396	1.85396	2.19391e-05	1.79544e-05	1.22193	1.22193	1.7241e-06	1.51104e-06	1.141	1.141
Homo_sapiens_tRNA-Lys-TTT-7-1	Lys-TTT	0.00496401	0.00654093	0.758916	-1.31767	0.00573918	0.00654093	0.877427	-1.1397	0.00330176	0.00198515	1.66323	1.66323
Homo_sapiens_tRNA-Lys-TTT-11-1	Lys-TTT	1.67052e-05	1.57543e-05	1.06036	1.06036	1.41687e-05	1.57543e-05	0.899352	-1.11191	1.33829e-06	1.12226e-06	1.1925	1.1925
Homo_sapiens_tRNA-Met-CAT-1-1	Met-CAT	0.00115246	0.00136068	0.846971	-1.18068	0.000911223	0.00136068	0.669682	-1.49325	7.5817e-05	3.92098e-05	1.93362	1.93362
Homo_sapiens_tRNA-Met-CAT-4-1~3	Met-CAT	0.00371851	0.00394995	0.941408	-1.06224	0.0023324	0.00394995	0.590487	-1.69352	7.60207e-05	6.04046e-05	1.25853	1.25853
Homo_sapiens_tRNA-iMet-CAT-1-1~8	iMet-CAT	0.0820324	0.132063	0.621161	-1.60989	0.0981637	0.132063	0.74331	-1.34533	0.0140662	0.00976998	1.43974	1.43974
Homo_sapiens_tRNA-iMet-CAT-2-1	iMet-CAT	0.0820324	0.132063	0.621161	-1.60989	0.0981637	0.132063	0.74331	-1.34533	0.0140662	0.00976998	1.43974	1.43974
Homo_sapiens_tRNA-Phe-GAA-4-1	Phe-GAA	1.8184e-05	3.11658e-05	0.58346	-1.71391	2.65994e-05	3.11658e-05	0.853479	-1.17167	1.06685e-05	1.9044e-06	5.60201	5.60201
Homo_sapiens_tRNA-Phe-GAA-6-1	Phe-GAA	1.67052e-05	2.21208e-05	0.755182	-1.32418	1.41687e-05	2.21208e-05	0.640515	-1.56124	1.33829e-06	1.12226e-06	1.1925	1.1925
Homo_sapiens_tRNA-Pro-AGG-1-1	Pro-AGG	0.000489237	0.000516735	0.946786	-1.0562	0.000466869	0.000516735	0.903499	-1.10681	8.33701e-05	4.84596e-05	1.7204	1.7204
Homo_sapiens_tRNA-Pro-AGG-2-1	Pro-AGG	0.000385034	0.000335516	1.14759	1.14759	0.000231965	0.000335516	0.691368	-1.44641	6.28177e-05	1.49621e-05	4.19846	4.19846
Homo_sapiens_tRNA-Pro-CGG-1-1~3	Pro-CGG	0.000438354	0.000426233	1.02844	1.02844	0.000373008	0.000426233	0.875127	-1.14269	5.0015e-05	2.54065e-05	1.96859	1.96859
Homo_sapiens_tRNA-Pro-CGG-2-1	Pro-CGG	0.000662373	0.000638201	1.03787	1.03787	0.000391594	0.000638201	0.61359	-1.62975	3.68064e-05	1.54779e-05	2.378	2.378
Homo_sapiens_tRNA-Pro-TGG-1-1	Pro-TGG	0.000189944	0.000254979	0.744939	-1.34239	0.000150828	0.000254979	0.59153	-1.69053	3.68684e-05	1.77463e-05	2.07752	2.07752
Homo_sapiens_tRNA-Pro-TGG-3-1~5	Pro-TGG	0.000189944	0.000254979	0.744939	-1.34239	0.000150828	0.000254979	0.59153	-1.69053	3.68684e-05	1.77463e-05	2.07752	2.07752
Homo_sapiens_tRNA-Pro-TGG-2-1	Pro-TGG	3.4259e-05	4.1927e-05	0.81711	-1.22382	2.77815e-05	4.1927e-05	0.662614	-1.50917	8.20208e-06	5.04374e-06	1.62619	1.62619
Homo_sapiens_tRNA-SeC-TCA-1-1	SeC-TCA	7.62555e-05	8.70153e-05	0.876346	-1.1411	3.53866e-05	8.70153e-05	0.406671	-2.45899	0.00015975	6.70453e-05	2.38271	2.38271
Homo_sapiens_tRNA-SeC-TCA-2-1	SeC-TCA	0.000281261	0.000465366	0.604387	-1.65457	0.000288149	0.000465366	0.619188	-1.61502	4.04866e-05	1.51787e-05	2.66733	2.66733
Homo_sapiens_tRNA-Ser-AGA-3-1	Ser-AGA	0.000923528	0.000622888	1.48265	1.48265	0.000467658	0.000622888	0.750789	-1.33193	3.9969e-05	1.00912e-05	3.96077	3.96077
Homo_sapiens_tRNA-Ser-CGA-3-1	Ser-CGA	1.67052e-05	2.1153e-05	0.789733	-1.26625	1.72075e-05	2.1153e-05	0.813481	-1.22929	1.33829e-06	1.28264e-06	1.04338	1.04338
Homo_sapiens_tRNA-Ser-GCT-3-1	Ser-GCT	0.00847728	0.00569679	1.48808	1.48808	0.00353926	0.00569679	0.621272	-1.6096	0.00041443	0.000144236	2.87328	2.87328
Homo_sapiens_tRNA-Ser-GCT-5-1	Ser-GCT	0.00425846	0.00417723	1.01944	1.01944	0.00328148	0.00417723	0.785562	-1.27297	0.00025253	0.000103616	2.43717	2.43717
Homo_sapiens_tRNA-Ser-TGA-1-1	Ser-TGA	0.273415	0.249004	1.09803	1.09803	0.211586	0.249004	0.849731	-1.17684	0.00572713	0.00255292	2.24337	2.24337
Homo_sapiens_tRNA-Thr-AGT-6-1	Thr-AGT	4.30053e-05	3.42277e-05	1.25645	1.25645	1.80903e-05	3.42277e-05	0.528528	-1.89205	1.09163e-05	3.40153e-06	3.20923	3.20923
Homo_sapiens_tRNA-Thr-CGT-1-1	Thr-CGT	0.00292485	0.00277145	1.05535	1.05535	0.00149568	0.00277145	0.539675	-1.85297	0.000112577	5.45291e-05	2.06454	2.06454
Homo_sapiens_tRNA-Thr-CGT-3-1	Thr-CGT	0.00292485	0.00277145	1.05535	1.05535	0.00149568	0.00277145	0.539675	-1.85297	0.000112577	5.45291e-05	2.06454	2.06454
Homo_sapiens_tRNA-Thr-CGT-2-1	Thr-CGT	0.000671298	0.000489158	1.37236	1.37236	0.000299632	0.000489158	0.612546	-1.63253	6.97457e-05	4.23888e-05	1.64538	1.64538
Homo_sapiens_tRNA-Thr-CGT-4-1	Thr-CGT	0.00436541	0.00561351	0.77766	-1.28591	0.0043934	0.00561351	0.782648	-1.27771	0.000494396	0.000363038	1.36183	1.36183
Homo_sapiens_tRNA-Thr-CGT-5-1	Thr-CGT	0.00160042	0.00317857	0.503503	-1.98608	0.00289886	0.00317857	0.912004	-1.09649	0.000111565	8.27744e-05	1.34782	1.34782
Homo_sapiens_tRNA-Trp-CCA-4-1	Trp-CCA	0.000654293	0.000589158	1.11056	1.11056	0.000477227	0.000589158	0.810014	-1.23455	0.000107289	0.000105029	1.02152	1.02152
Homo_sapiens_tRNA-Trp-CCA-5-1	Trp-CCA	0.000213024	0.000392049	0.54336	-1.8404	0.000316193	0.000392049	0.806513	-1.23991	9.38467e-06	1.0969e-05	0.85556	-1.16882
Homo_sapiens_tRNA-Tyr-ATA-1-1	Tyr-ATA	2.57097e-05	3.65028e-05	0.70432	-1.41981	2.563e-05	3.65028e-05	0.702138	-1.42422	1.33829e-06	1.12226e-06	1.1925	1.1925
Homo_sapiens_tRNA-Val-AAC-2-1	Val-AAC	0.00107624	0.00164591	0.653888	-1.52931	0.000911196	0.00164591	0.553611	-1.80632	0.000467672	0.000264417	1.76869	1.76869
Homo_sapiens_tRNA-Val-AAC-3-1	Val-AAC	0.00989365	0.00891039	1.11035	1.11035	0.00644307	0.00891039	0.723096	-1.38294	0.000721376	0.000429464	1.67971	1.67971
Homo_sapiens_tRNA-Val-AAC-4-1	Val-AAC	0.000152828	0.0005107	0.299251	-3.34167	0.000290011	0.0005107	0.567869	-1.76097	1.52632e-05	2.41162e-05	0.632903	-1.58002
Homo_sapiens_tRNA-Val-AAC-6-1	Val-AAC	0.00307313	0.0046199	0.665193	-1.50332	0.00456986	0.0046199	0.989168	-1.01095	0.000794988	0.001227	0.647912	-1.54342
Homo_sapiens_tRNA-Val-CAC-5-1	Val-CAC	1.7927e-05	1.64069e-05	1.09264	1.09264	2.23904e-05	1.64069e-05	1.36469	1.36469	1.33829e-06	1.12226e-06	1.1925	1.1925
Homo_sapiens_tRNA-Val-TAC-3-1	Val-TAC	0.10572	0.0956445	1.10534	1.10534	0.0873824	0.0956445	0.913616	-1.09455	0.00467354	0.0034621	1.34991	1.34991
Homo_sapiens_tRNA-Val-TAC-4-1	Val-TAC	2.15502e-05	2.4607e-05	0.875775	-1.14185	2.17607e-05	2.4607e-05	0.884332	-1.1308	2.83385e-06	3.48145e-06	0.813986	-1.22852
mtdbD00000534	mt-Ala-TGC	1.09305	1.28594	0.849999	-1.17647	2.44208	1.28594	1.89907	1.89907	0.178005	0.220679	0.806622	-1.23974
mtdbD00000542	mt-Arg-TCG	0.0226602	0.0186044	1.218	1.218	0.019587	0.0186044	1.05281	1.05281	0.0406031	0.0343069	1.18353	1.18353
mtdbD00000535	mt-Asn-GTT	1.58256	1.4668	1.07892	1.07892	2.67615	1.4668	1.82448	1.82448	0.257596	0.247955	1.03888	1.03888
mtdbD00000539	mt-Asp-GTC	1.34999	1.01072	1.33567	1.33567	1.39362	1.01072	1.37884	1.37884	0.128365	0.117983	1.08799	1.08799
mtdbD00000536	mt-Cys-GCA	1.2705	1.2372	1.02691	1.02691	2.38478	1.2372	1.92756	1.92756	0.221315	0.249791	0.886001	-1.12867
mtdbD00000531	mt-Gln-TTG	0.540043	0.668539	0.807796	-1.23794	1.70606	0.668539	2.55192	2.55192	0.101158	0.150793	0.670839	-1.49067
mtdbD00000546	mt-Glu-TTC	4.43201	4.92911	0.899151	-1.11216	5.19377	4.92911	1.05369	1.05369	0.529519	0.619102	0.855302	-1.16918
mtdbD00000541	mt-Gly-TCC	0.0767441	0.0680459	1.12783	1.12783	0.0879854	0.0680459	1.29303	1.29303	0.0121734	0.0141119	0.862633	-1.15924
mtdbD00000543	mt-His-GTG	0.989779	0.656646	1.50732	1.50732	0.74177	0.656646	1.12964	1.12964	0.0320426	0.0434793	0.736962	-1.35692
mtdbD00000530	mt-Ile-GAT	0.202674	0.235714	0.859833	-1.16302	0.270138	0.235714	1.14604	1.14604	0.00861846	0.0105617	0.816008	-1.22548
mtdbD00000529	mt-Leu-TAA	1.17771	0.80882	1.45608	1.45608	0.902853	0.80882	1.11626	1.11626	0.103407	0.0907701	1.13922	1.13922
mtdbD00000545	mt-Leu-TAG	0.626879	0.515282	1.21657	1.21657	0.651624	0.515282	1.2646	1.2646	0.0232053	0.0202909	1.14363	1.14363
mtdbD00000540	mt-Lys-TTT	0.917837	0.875375	1.04851	1.04851	0.782202	0.875375	0.893563	-1.11912	0.0474892	0.0573505	0.828052	-1.20765
mtdbD00000532	mt-Met-CAT	4.92251	4.66645	1.05487	1.05487	4.18675	4.66645	0.897203	-1.11458	0.187689	0.195487	0.960109	-1.04155
mtdbD00000527	mt-Phe-GAA	2.73372	3.02501	0.903706	-1.10655	3.46918	3.02501	1.14683	1.14683	0.349446	0.318628	1.09672	1.09672
mtdbD00000548	mt-Pro-TGG	2.92078	2.6504	1.10201	1.10201	4.20175	2.6504	1.58533	1.58533	0.74443	0.595194	1.25074	1.25074
mtdbD00000544	mt-Ser-GCT	3.04421	3.63245	0.838058	-1.19324	4.45265	3.63245	1.2258	1.2258	0.112561	0.0901046	1.24923	1.24923
mtdbD00000538	mt-Ser-TGA	2.55873	2.36998	1.07964	1.07964	5.13244	2.36998	2.1656	2.1656	0.244404	0.489601	0.49919	-2.00324
mtdbD00000547	mt-Thr-TGT	0.691322	0.602928	1.14661	1.14661	0.858693	0.602928	1.42421	1.42421	0.0865442	0.0853129	1.01443	1.01443
mtdbD00000533	mt-Trp-TCA	0.343133	0.267916	1.28075	1.28075	0.446964	0.267916	1.6683	1.6683	0.031928	0.0192434	1.65917	1.65917
mtdbD00000537	mt-Tyr-GTA	2.09631	2.05017	1.02251	1.02251	3.43535	2.05017	1.67564	1.67564	0.640103	0.458949	1.39472	1.39472
mtdbD00000528	mt-Val-TAC	15.4323	14.6142	1.05598	1.05598	11.9644	14.6142	0.818685	-1.22147	1.34703	1.42185	0.947377	-1.05555

## Sheet: Table S8 - MS THUMPD2 IP
Table S8: Proteins identified by mass spec in THUMPD2 IP
Uniprot accession	Protein name	Entry name	logFC (IP_vs_Ctrl)	P_Value (IP_vs_Ctrl)	-log10(P_Value)(IP_vs_Ctrl)	isDifferential (IP_vs_Ctrl)
Q9BTF0	THUMP domain-containing protein 2	THUM2_HUMAN	10.3288	1.74816e-13	12.7574	1
Q9UI30	Multifunctional methyltransferase subunit TRM112-like protein (tRNA methyltransferase 112 homolog)	TR112_HUMAN	7.77715	1.13533e-11	10.9449	1
O00487	26S proteasome non-ATPase regulatory subunit 14 (EC 3.4.19.-) (26S proteasome regulatory subunit RPN11) (26S proteasome-associated PAD1 homolog 1)	PSDE_HUMAN	1.8312	1.15361e-05	4.93794	1
O60814	Histone H2B type 1-K (H2B K) (HIRA-interacting protein 1)	H2B1K_HUMAN	2.88987	7.99958e-05	4.09693	1
O43242	26S proteasome non-ATPase regulatory subunit 3 (26S proteasome regulatory subunit RPN3) (26S proteasome regulatory subunit S3) (Proteasome subunit p58)	PSMD3_HUMAN	1.84568	0.000137637	3.86126	0
Q9BY44	Eukaryotic translation initiation factor 2A (eIF-2A) (65 kDa eukaryotic translation initiation factor 2A) [Cleaved into: Eukaryotic translation initiation factor 2A, N-terminally processed]	EIF2A_HUMAN	1.90492	0.000201221	3.69633	0
P10155	RNA-binding protein RO60 (60 kDa SS-A/Ro ribonucleoprotein) (60 kDa Ro protein) (60 kDa ribonucleoprotein Ro) (RoRNP) (Ro 60 kDa autoantigen) (Ro60 autoantigen) (Sjoegren syndrome antigen A2) (Sjoegren syndrome type A antigen) (SS-A) (TROVE domain family member 2)	RO60_HUMAN	1.13685	0.000268425	3.57118	0
O95831	Apoptosis-inducing factor 1, mitochondrial (EC 1.6.99.-) (Programmed cell death protein 8)	AIFM1_HUMAN	1.97778	0.000401353	3.39647	0
Q9BQ75	Protein CMSS1 (Cms1 ribosomal small subunit homolog)	CMS1_HUMAN	1.71667	0.000521071	3.2831	0
Q15008	26S proteasome non-ATPase regulatory subunit 6 (26S proteasome regulatory subunit RPN7) (26S proteasome regulatory subunit S10) (Breast cancer-associated protein SGA-113M) (Phosphonoformate immuno-associated protein 4) (Proteasome regulatory particle subunit p44S10) (p42A)	PSMD6_HUMAN	1.58563	0.000597431	3.22371	0
O14979	Heterogeneous nuclear ribonucleoprotein D-like (hnRNP D-like) (hnRNP DL) (AU-rich element RNA-binding factor) (JKT41-binding protein) (Protein laAUF1)	HNRDL_HUMAN	2.68134	0.000993363	3.00289	0
P50402	Emerin	EMD_HUMAN	1.49796	0.00111752	2.95174	0
Q7L2E3	ATP-dependent RNA helicase DHX30 (EC 3.6.4.13) (DEAH box protein 30)	DHX30_HUMAN	0.988616	0.00117599	2.9296	0
O14654	Insulin receptor substrate 4 (IRS-4) (160 kDa phosphotyrosine protein) (py160) (Phosphoprotein of 160 kDa) (pp160)	IRS4_HUMAN	0.936986	0.00151404	2.81986	0
P26373	60S ribosomal protein L13 (Breast basic conserved protein 1) (Large ribosomal subunit protein eL13)	RL13_HUMAN	0.978956	0.00180699	2.74304	0
Q13601	KRR1 small subunit processome component homolog (HIV-1 Rev-binding protein 2) (KRR-R motif-containing protein 1) (Rev-interacting protein 1) (Rip-1)	KRR1_HUMAN	1.62997	0.0019482	2.71037	0
Q7Z3U7	Protein MON2 homolog (Protein SF21)	MON2_HUMAN	1.18126	0.00224143	2.64947	0
Q9Y2X3	Nucleolar protein 58 (Nucleolar protein 5)	NOP58_HUMAN	1.4269	0.00255096	2.5933	0
Q9Y224	RNA transcription, translation and transport factor protein (CLE7 homolog) (CLE) (hCLE)	RTRAF_HUMAN	1.01187	0.00279234	2.55403	0
P22087	rRNA 2'-O-methyltransferase fibrillarin (EC 2.1.1.-) (34 kDa nucleolar scleroderma antigen) (Histone-glutamine methyltransferase) (U6 snRNA 2'-O-methyltransferase fibrillarin)	FBRL_HUMAN	1.36717	0.00285841	2.54388	0
P23396	40S ribosomal protein S3 (EC 4.2.99.18) (Small ribosomal subunit protein uS3)	RS3_HUMAN	1.02472	0.00335218	2.47467	0
P68400	Casein kinase II subunit alpha (CK II alpha) (EC 2.7.11.1)	CSK21_HUMAN	1.4654	0.0035872	2.44524	0
P99999	Cytochrome c	CYC_HUMAN	1.50761	0.00362285	2.44095	0
P13010	X-ray repair cross-complementing protein 5 (EC 3.6.4.-) (86 kDa subunit of Ku antigen) (ATP-dependent DNA helicase 2 subunit 2) (ATP-dependent DNA helicase II 80 kDa subunit) (CTC box-binding factor 85 kDa subunit) (CTC85) (CTCBF) (DNA repair protein XRCC5) (Ku80) (Ku86) (Lupus Ku autoantigen protein p86) (Nuclear factor IV) (Thyroid-lupus autoantigen) (TLAA) (X-ray repair complementing defective…	XRCC5_HUMAN	1.42379	0.00363982	2.43892	0
Q9BTD8	RNA-binding protein 42 (RNA-binding motif protein 42)	RBM42_HUMAN	0.820383	0.00364669	2.4381	0
P48556	26S proteasome non-ATPase regulatory subunit 8 (26S proteasome regulatory subunit RPN12) (26S proteasome regulatory subunit S14) (p31)	PSMD8_HUMAN	1.04384	0.00370343	2.4314	0
A6NHL2	Tubulin alpha chain-like 3 (EC 3.6.5.-)	TBAL3_HUMAN	2.23014	0.00488765	2.3109	0
P05388	60S acidic ribosomal protein P0 (60S ribosomal protein L10E) (Large ribosomal subunit protein uL10)	RLA0_HUMAN	0.87076	0.00499027	2.30188	0
O00231	26S proteasome non-ATPase regulatory subunit 11 (26S proteasome regulatory subunit RPN6) (26S proteasome regulatory subunit S9) (26S proteasome regulatory subunit p44.5)	PSD11_HUMAN	1.43354	0.00548591	2.26075	0
P32322	Pyrroline-5-carboxylate reductase 1, mitochondrial (P5C reductase 1) (P5CR 1) (EC 1.5.1.2)	P5CR1_HUMAN	1.0109	0.00578667	2.23757	0
P04350	Tubulin beta-4A chain (Tubulin 5 beta) (Tubulin beta-4 chain)	TBB4A_HUMAN	1.53071	0.0061521	2.21098	0
P60842	Eukaryotic initiation factor 4A-I (eIF-4A-I) (eIF4A-I) (EC 3.6.4.13) (ATP-dependent RNA helicase eIF4A-1)	IF4A1_HUMAN	1.49403	0.00682398	2.16596	0
Q9H583	HEAT repeat-containing protein 1 (Protein BAP28) (U3 small nucleolar RNA-associated protein 10 homolog) [Cleaved into: HEAT repeat-containing protein 1, N-terminally processed]	HEAT1_HUMAN	1.81322	0.0070151	2.15397	0
Q71RC2	La-related protein 4 (La ribonucleoprotein domain family member 4)	LARP4_HUMAN	1.25268	0.00706015	2.15119	0
Q04725	Transducin-like enhancer protein 2 (Enhancer of split groucho-like protein 2) (ESG2)	TLE2_HUMAN	1.60417	0.00739104	2.13129	0
Q8IZD4	mRNA-decapping enzyme 1B (EC 3.6.1.62)	DCP1B_HUMAN	0.775951	0.00739191	2.13124	0
Q9UKD2	mRNA turnover protein 4 homolog (Ribosome assembly factor MRTO4)	MRT4_HUMAN	1.59952	0.00759078	2.11971	0
Q9NZB2	Constitutive coactivator of PPAR-gamma-like protein 1 (Oxidative stress-associated Src activator) (Protein FAM120A)	F120A_HUMAN	1.10236	0.00759769	2.11932	0
P12956	X-ray repair cross-complementing protein 6 (EC 3.6.4.-) (EC 4.2.99.-) (5'-deoxyribose-5-phosphate lyase Ku70) (5'-dRP lyase Ku70) (70 kDa subunit of Ku antigen) (ATP-dependent DNA helicase 2 subunit 1) (ATP-dependent DNA helicase II 70 kDa subunit) (CTC box-binding factor 75 kDa subunit) (CTC75) (CTCBF) (DNA repair protein XRCC6) (Lupus Ku autoantigen protein p70) (Ku70) (Thyroid-lupus autoantige…	XRCC6_HUMAN	1.46345	0.0080001	2.0969	0
P16403	Histone H1.2 (Histone H1c) (Histone H1d) (Histone H1s-1)	H12_HUMAN	3.33896	0.008066	2.09334	0
P62316	Small nuclear ribonucleoprotein Sm D2 (Sm-D2) (snRNP core protein D2)	SMD2_HUMAN	1.9372	0.00825075	2.08351	0
P07900	Heat shock protein HSP 90-alpha (EC 3.6.4.10) (Heat shock 86 kDa) (HSP 86) (HSP86) (Lipopolysaccharide-associated protein 2) (LAP-2) (LPS-associated protein 2) (Renal carcinoma antigen NY-REN-38)	HS90A_HUMAN	2.18695	0.00840724	2.07535	0
Q9Y265	RuvB-like 1 (EC 3.6.4.12) (49 kDa TATA box-binding protein-interacting protein) (49 kDa TBP-interacting protein) (54 kDa erythrocyte cytosolic protein) (ECP-54) (INO80 complex subunit H) (Nuclear matrix protein 238) (NMP 238) (Pontin 52) (TIP49a) (TIP60-associated protein 54-alpha) (TAP54-alpha)	RUVB1_HUMAN	1.20446	0.0094352	2.02525	0
O43390	Heterogeneous nuclear ribonucleoprotein R (hnRNP R)	HNRPR_HUMAN	1.39334	0.00947827	2.02327	0
Q15650	Activating signal cointegrator 1 (ASC-1) (Thyroid receptor-interacting protein 4) (TR-interacting protein 4) (TRIP-4)	TRIP4_HUMAN	1.04338	0.00952907	2.02095	0
Q58FF8	Putative heat shock protein HSP 90-beta 2 (Heat shock protein 90-beta b) (Heat shock protein 90Bb)	H90B2_HUMAN	0.976307	0.0097591	2.01059	0
P43243	Matrin-3	MATR3_HUMAN	0.930936	0.00990574	2.00411	0
P17987	T-complex protein 1 subunit alpha (TCP-1-alpha) (CCT-alpha)	TCPA_HUMAN	1.16561	0.0100795	1.99656	0
P33176	Kinesin-1 heavy chain (Conventional kinesin heavy chain) (Ubiquitous kinesin heavy chain) (UKHC)	KINH_HUMAN	1.58355	0.0101509	1.9935	0
Q08211	ATP-dependent RNA helicase A (EC 3.6.4.13) (DEAH box protein 9) (DExH-box helicase 9) (Leukophysin) (LKP) (Nuclear DNA helicase II) (NDH II) (RNA helicase A)	DHX9_HUMAN	0.707583	0.0108216	1.96571	0
Q14258	E3 ubiquitin/ISG15 ligase TRIM25 (EC 6.3.2.n3) (Estrogen-responsive finger protein) (RING finger protein 147) (RING-type E3 ubiquitin transferase) (EC 2.3.2.27) (RING-type E3 ubiquitin transferase TRIM25) (Tripartite motif-containing protein 25) (Ubiquitin/ISG15-conjugating enzyme TRIM25) (Zinc finger protein 147)	TRI25_HUMAN	1.13925	0.0110206	1.95779	0
P15880	40S ribosomal protein S2 (40S ribosomal protein S4) (Protein LLRep3) (Small ribosomal subunit protein uS5)	RS2_HUMAN	0.593352	0.0111159	1.95406	0
P51571	Translocon-associated protein subunit delta (TRAP-delta) (Signal sequence receptor subunit delta) (SSR-delta)	SSRD_HUMAN	0.916382	0.0118935	1.92469	0
O00443	Phosphatidylinositol 4-phosphate 3-kinase C2 domain-containing subunit alpha (PI3K-C2-alpha) (PtdIns-3-kinase C2 subunit alpha) (EC 2.7.1.137) (EC 2.7.1.153) (EC 2.7.1.154) (Phosphoinositide 3-kinase-C2-alpha)	P3C2A_HUMAN	0.95927	0.0128251	1.89194	0
Q13547	Histone deacetylase 1 (HD1) (EC 3.5.1.98) (Protein deacetylase HDAC1) (EC 3.5.1.-) (Protein decrotonylase HDAC1) (EC 3.5.1.-)	HDAC1_HUMAN	0.879034	0.01292	1.88874	0
P62191	26S proteasome regulatory subunit 4 (P26s4) (26S proteasome AAA-ATPase subunit RPT2) (Proteasome 26S subunit ATPase 1)	PRS4_HUMAN	0.88764	0.0136114	1.8661	0
P82675	28S ribosomal protein S5, mitochondrial (MRP-S5) (S5mt) (Mitochondrial small ribosomal subunit protein uS5m)	RT05_HUMAN	1.38299	0.0136138	1.86602	0
P39019	40S ribosomal protein S19 (Small ribosomal subunit protein eS19)	RS19_HUMAN	0.555483	0.0140028	1.85379	0
P19338	Nucleolin (Protein C23)	NUCL_HUMAN	1.63639	0.015065	1.82203	0
Q9UHI6	Probable ATP-dependent RNA helicase DDX20 (EC 3.6.1.15) (EC 3.6.4.13) (Component of gems 3) (DEAD box protein 20) (DEAD box protein DP 103) (Gemin-3)	DDX20_HUMAN	1.82994	0.0164683	1.78335	0
P28074	Proteasome subunit beta type-5 (EC 3.4.25.1) (Macropain epsilon chain) (Multicatalytic endopeptidase complex epsilon chain) (Proteasome chain 6) (Proteasome epsilon chain) (Proteasome subunit MB1) (Proteasome subunit X)	PSB5_HUMAN	0.794284	0.0167839	1.77511	0
Q15293	Reticulocalbin-1	RCN1_HUMAN	0.615967	0.0168172	1.77425	0
P27635	60S ribosomal protein L10 (Laminin receptor homolog) (Large ribosomal subunit protein uL16) (Protein QM) (Ribosomal protein L10) (Tumor suppressor QM)	RL10_HUMAN	2.38114	0.0169396	1.7711	0
Q12905	Interleukin enhancer-binding factor 2 (Nuclear factor of activated T-cells 45 kDa)	ILF2_HUMAN	0.709096	0.0173402	1.76095	0
Q13895	Bystin	BYST_HUMAN	0.997479	0.0180621	1.74323	0
Q8TDI0	Chromodomain-helicase-DNA-binding protein 5 (CHD-5) (EC 3.6.4.12) (ATP-dependent helicase CHD5)	CHD5_HUMAN	0.728174	0.0182171	1.73952	0
P68032	Actin, alpha cardiac muscle 1 (EC 3.6.4.-) (Alpha-cardiac actin) [Cleaved into: Actin, alpha cardiac muscle 1, intermediate form]	ACTC_HUMAN	1.47795	0.0187984	1.72588	0
P09651	Heterogeneous nuclear ribonucleoprotein A1 (hnRNP A1) (Helix-destabilizing protein) (Single-strand RNA-binding protein) (hnRNP core protein A1) [Cleaved into: Heterogeneous nuclear ribonucleoprotein A1, N-terminally processed]	ROA1_HUMAN	1.0675	0.0188343	1.72505	0
Q6ZN16	Mitogen-activated protein kinase kinase kinase 15 (EC 2.7.11.25) (Apoptosis signal-regulating kinase 3) (MAPK/ERK kinase kinase 15) (MEK kinase 15) (MEKK 15)	M3K15_HUMAN	0.846104	0.0188535	1.72461	0
O75534	Cold shock domain-containing protein E1 (N-ras upstream gene protein) (Protein UNR)	CSDE1_HUMAN	1.17738	0.0194018	1.71216	0
Q9UNQ2	Probable dimethyladenosine transferase (EC 2.1.1.183) (DIM1 dimethyladenosine transferase 1 homolog) (DIM1 dimethyladenosine transferase 1-like) (Probable 18S rRNA (adenine(1779)-N(6)/adenine(1780)-N(6))-dimethyltransferase) (Probable 18S rRNA dimethylase) (Probable S-adenosylmethionine-6-N',N'-adenosyl(rRNA) dimethyltransferase)	DIM1_HUMAN	0.663985	0.0195033	1.70989	0
Q92616	eIF-2-alpha kinase activator GCN1 (GCN1 eIF-2-alpha kinase activator homolog) (GCN1-like protein 1) (General control of amino-acid synthesis 1-like protein 1) (Translational activator GCN1) (HsGCN1)	GCN1_HUMAN	1.0402	0.0202438	1.69371	0
P60228	Eukaryotic translation initiation factor 3 subunit E (eIF3e) (Eukaryotic translation initiation factor 3 subunit 6) (Viral integration site protein INT-6 homolog) (eIF-3 p48)	EIF3E_HUMAN	1.46262	0.0204123	1.69011	0
P14866	Heterogeneous nuclear ribonucleoprotein L (hnRNP L)	HNRPL_HUMAN	1.6553	0.0204345	1.68964	0
P82914	28S ribosomal protein S15, mitochondrial (MRP-S15) (S15mt) (Mitochondrial small ribosomal subunit protein uS15m)	RT15_HUMAN	0.817996	0.0205383	1.68744	0
P50914	60S ribosomal protein L14 (CAG-ISL 7) (Large ribosomal subunit protein eL14)	RL14_HUMAN	0.754504	0.0205394	1.68741	0
Q05519	Serine/arginine-rich splicing factor 11 (Arginine-rich 54 kDa nuclear protein) (p54) (Splicing factor, arginine/serine-rich 11)	SRS11_HUMAN	0.687149	0.0207369	1.68326	0
P46777	60S ribosomal protein L5 (Large ribosomal subunit protein uL18)	RL5_HUMAN	1.44982	0.0212661	1.67231	0
Q96AG4	Leucine-rich repeat-containing protein 59 (Ribosome-binding protein p34) (p34) [Cleaved into: Leucine-rich repeat-containing protein 59, N-terminally processed]	LRC59_HUMAN	1.80233	0.0212697	1.67224	0
Q96HC4	PDZ and LIM domain protein 5 (Enigma homolog) (Enigma-like PDZ and LIM domains protein)	PDLI5_HUMAN	0.758873	0.0213977	1.66963	0
P18077	60S ribosomal protein L35a (Cell growth-inhibiting gene 33 protein) (Large ribosomal subunit protein eL33)	RL35A_HUMAN	0.768421	0.0221235	1.65515	0
Q13200	26S proteasome non-ATPase regulatory subunit 2 (26S proteasome regulatory subunit RPN1) (26S proteasome regulatory subunit S2) (26S proteasome subunit p97) (Protein 55.11) (Tumor necrosis factor type 1 receptor-associated protein 2)	PSMD2_HUMAN	1.96608	0.022339	1.65094	0
Q16531	DNA damage-binding protein 1 (DDB p127 subunit) (DNA damage-binding protein a) (DDBa) (Damage-specific DNA-binding protein 1) (HBV X-associated protein 1) (XAP-1) (UV-damaged DNA-binding factor) (UV-damaged DNA-binding protein 1) (UV-DDB 1) (XPE-binding factor) (XPE-BF) (Xeroderma pigmentosum group E-complementing protein) (XPCe)	DDB1_HUMAN	1.09396	0.0223633	1.65046	0
P62280	40S ribosomal protein S11 (Small ribosomal subunit protein uS17)	RS11_HUMAN	2.59366	0.0230102	1.63808	0
Q96F86	Enhancer of mRNA-decapping protein 3 (LSM16 homolog) (YjeF N-terminal domain-containing protein 2) (YjeF_N2) (hYjeF_N2) (YjeF domain-containing protein 1)	EDC3_HUMAN	0.944009	0.024	1.61979	0
Q12906	Interleukin enhancer-binding factor 3 (Double-stranded RNA-binding protein 76) (DRBP76) (M-phase phosphoprotein 4) (MPP4) (Nuclear factor associated with dsRNA) (NFAR) (Nuclear factor of activated T-cells 90 kDa) (NF-AT-90) (Translational control protein 80) (TCP80)	ILF3_HUMAN	0.760819	0.0241456	1.61716	0
Q13155	Aminoacyl tRNA synthase complex-interacting multifunctional protein 2 (Multisynthase complex auxiliary component p38) (Protein JTV-1)	AIMP2_HUMAN	0.861173	0.0242225	1.61578	0
Q13330	Metastasis-associated protein MTA1	MTA1_HUMAN	0.50491	0.0244944	1.61093	0
Q9HCE1	Helicase MOV-10 (EC 3.6.4.13) (Armitage homolog) (Moloney leukemia virus 10 protein)	MOV10_HUMAN	0.708248	0.0253149	1.59662	0
Q9BQ39	ATP-dependent RNA helicase DDX50 (EC 3.6.4.13) (DEAD box protein 50) (Gu-beta) (Nucleolar protein Gu2)	DDX50_HUMAN	0.933023	0.0255843	1.59203	0
P67809	Y-box-binding protein 1 (YB-1) (CCAAT-binding transcription factor I subunit A) (CBF-A) (DNA-binding protein B) (DBPB) (Enhancer factor I subunit A) (EFI-A) (Nuclease-sensitive element-binding protein 1) (Y-box transcription factor)	YBOX1_HUMAN	0.93895	0.0258643	1.5873	0
P62333	26S proteasome regulatory subunit 10B (26S proteasome AAA-ATPase subunit RPT4) (Proteasome 26S subunit ATPase 6) (Proteasome subunit p42)	PRS10_HUMAN	0.938042	0.0261709	1.58218	0
Q86YP4	Transcriptional repressor p66-alpha (Hp66alpha) (GATA zinc finger domain-containing protein 2A)	P66A_HUMAN	0.745597	0.0275236	1.5603	0
Q92522	Histone H1.10 (Histone H1x)	H1X_HUMAN	0.562811	0.028611	1.54347	0
P60866	40S ribosomal protein S20 (Small ribosomal subunit protein uS10)	RS20_HUMAN	0.672723	0.0293513	1.53237	0
P0DMV8	Heat shock 70 kDa protein 1A (Heat shock 70 kDa protein 1) (HSP70-1) (HSP70.1)	HS71A_HUMAN	0.549725	0.0295389	1.52961	0
Q8WXI9	Transcriptional repressor p66-beta (GATA zinc finger domain-containing protein 2B) (p66/p68)	P66B_HUMAN	0.540541	0.0300927	1.52154	0
Q13595	Transformer-2 protein homolog alpha (TRA-2 alpha) (TRA2-alpha) (Transformer-2 protein homolog A)	TRA2A_HUMAN	2.23361	0.0300975	1.52147	0
Q9NV79	Protein-L-isoaspartate O-methyltransferase domain-containing protein 2	PCMD2_HUMAN	0.87892	0.0306765	1.51319	0
Q9NR30	Nucleolar RNA helicase 2 (EC 3.6.4.13) (DEAD box protein 21) (Gu-alpha) (Nucleolar RNA helicase Gu) (Nucleolar RNA helicase II) (RH II/Gu)	DDX21_HUMAN	0.811853	0.0308143	1.51125	0
P17844	Probable ATP-dependent RNA helicase DDX5 (EC 3.6.4.13) (DEAD box protein 5) (RNA helicase p68)	DDX5_HUMAN	0.676392	0.0313682	1.50351	0
P38159	RNA-binding motif protein, X chromosome (Glycoprotein p43) (Heterogeneous nuclear ribonucleoprotein G) (hnRNP G) [Cleaved into: RNA-binding motif protein, X chromosome, N-terminally processed]	RBMX_HUMAN	0.648843	0.0330559	1.48075	0
Q9BYJ9	YTH domain-containing family protein 1 (DF1) (Dermatomyositis associated with cancer putative autoantigen 1) (DACA-1)	YTHD1_HUMAN	0.722885	0.0335549	1.47424	0
Q07666	KH domain-containing, RNA-binding, signal transduction-associated protein 1 (GAP-associated tyrosine phosphoprotein p62) (Src-associated in mitosis 68 kDa protein) (Sam68) (p21 Ras GTPase-activating protein-associated p62) (p68)	KHDR1_HUMAN	1.58398	0.034348	1.4641	0
Q14839	Chromodomain-helicase-DNA-binding protein 4 (CHD-4) (EC 3.6.4.12) (ATP-dependent helicase CHD4) (Mi-2 autoantigen 218 kDa protein) (Mi2-beta)	CHD4_HUMAN	0.597395	0.0351249	1.45439	0
Q9BUJ2	Heterogeneous nuclear ribonucleoprotein U-like protein 1 (Adenovirus early region 1B-associated protein 5) (E1B-55 kDa-associated protein 5) (E1B-AP5)	HNRL1_HUMAN	0.604137	0.0353743	1.45131	0
P36578	60S ribosomal protein L4 (60S ribosomal protein L1) (Large ribosomal subunit protein uL4)	RL4_HUMAN	0.438896	0.0361927	1.44138	0
P82933	28S ribosomal protein S9, mitochondrial (MRP-S9) (S9mt) (Mitochondrial small ribosomal subunit protein uS9m)	RT09_HUMAN	0.82584	0.0368689	1.43334	0
P62249	40S ribosomal protein S16 (Small ribosomal subunit protein uS9)	RS16_HUMAN	0.5959	0.0370758	1.43091	0
Q13283	Ras GTPase-activating protein-binding protein 1 (G3BP-1) (EC 3.6.4.12) (EC 3.6.4.13) (ATP-dependent DNA helicase VIII) (hDH VIII) (GAP SH3 domain-binding protein 1)	G3BP1_HUMAN	0.498689	0.0373808	1.42735	0
O14519	Cyclin-dependent kinase 2-associated protein 1 (CDK2-associated protein 1) (Deleted in oral cancer 1) (DOC-1) (Putative oral cancer suppressor)	CDKA1_HUMAN	0.714489	0.0375578	1.4253	0
Q13045	Protein flightless-1 homolog	FLII_HUMAN	0.736959	0.0378919	1.42145	0
Q06265	Exosome complex component RRP45 (Autoantigen PM/Scl 1) (Exosome component 9) (P75 polymyositis-scleroderma overlap syndrome-associated autoantigen) (Polymyositis/scleroderma autoantigen 1) (Polymyositis/scleroderma autoantigen 75 kDa) (PM/Scl-75)	EXOS9_HUMAN	1.22764	0.0378978	1.42139	0
Q9NZI8	Insulin-like growth factor 2 mRNA-binding protein 1 (IGF2 mRNA-binding protein 1) (IMP-1) (IMP1) (Coding region determinant-binding protein) (CRD-BP) (IGF-II mRNA-binding protein 1) (VICKZ family member 1) (Zipcode-binding protein 1) (ZBP-1)	IF2B1_HUMAN	0.669661	0.0379502	1.42079	0
Q9Y4R8	Telomere length regulation protein TEL2 homolog (Protein clk-2 homolog) (hCLK2)	TELO2_HUMAN	0.923107	0.0385665	1.41379	0
P04843	Dolichyl-diphosphooligosaccharide--protein glycosyltransferase subunit 1 (Dolichyl-diphosphooligosaccharide--protein glycosyltransferase 67 kDa subunit) (Ribophorin I) (RPN-I) (Ribophorin-1)	RPN1_HUMAN	0.831227	0.0404124	1.39349	0
Q99523	Sortilin (100 kDa NT receptor) (Glycoprotein 95) (Gp95) (Neurotensin receptor 3) (NT3) (NTR3)	SORT_HUMAN	0.941873	0.0416187	1.38071	0
P16989	Y-box-binding protein 3 (Cold shock domain-containing protein A) (DNA-binding protein A) (Single-strand DNA-binding protein NF-GMB)	YBOX3_HUMAN	0.632401	0.0417255	1.3796	0
P40937	Replication factor C subunit 5 (Activator 1 36 kDa subunit) (A1 36 kDa subunit) (Activator 1 subunit 5) (Replication factor C 36 kDa subunit) (RF-C 36 kDa subunit) (RFC36)	RFC5_HUMAN	0.928119	0.041828	1.37853	0
P41091	Eukaryotic translation initiation factor 2 subunit 3 (EC 3.6.5.3) (Eukaryotic translation initiation factor 2 subunit gamma X) (eIF-2-gamma X) (eIF-2gX)	IF2G_HUMAN	0.520998	0.0419095	1.37769	0
Q13428	Treacle protein (Treacher Collins syndrome protein)	TCOF_HUMAN	0.586247	0.0423245	1.37341	0
O00541	Pescadillo homolog	PESC_HUMAN	1.37389	0.042586	1.37073	0
P37108	Signal recognition particle 14 kDa protein (SRP14) (18 kDa Alu RNA-binding protein)	SRP14_HUMAN	1.35312	0.0440756	1.3558	0
P51970	NADH dehydrogenase [ubiquinone] 1 alpha subcomplex subunit 8 (Complex I-19kD) (CI-19kD) (Complex I-PGIV) (CI-PGIV) (NADH-ubiquinone oxidoreductase 19 kDa subunit)	NDUA8_HUMAN	0.534475	0.0444502	1.35213	0
P46783	40S ribosomal protein S10 (Small ribosomal subunit protein eS10)	RS10_HUMAN	0.519795	0.0446302	1.35037	0
Q96KR1	Zinc finger RNA-binding protein (hZFR) (M-phase phosphoprotein homolog)	ZFR_HUMAN	0.51943	0.0450585	1.34622	0
Q01085	Nucleolysin TIAR (TIA-1-related protein)	TIAR_HUMAN	0.517385	0.0453846	1.34309	0
Q13509	Tubulin beta-3 chain (Tubulin beta-4 chain) (Tubulin beta-III)	TBB3_HUMAN	0.511779	0.0457352	1.33975	0
P60709	Actin, cytoplasmic 1 (EC 3.6.4.-) (Beta-actin) [Cleaved into: Actin, cytoplasmic 1, N-terminally processed]	ACTB_HUMAN	0.87939	0.0459657	1.33757	0
P62847	40S ribosomal protein S24 (Small ribosomal subunit protein eS24)	RS24_HUMAN	0.501908	0.0460577	1.3367	0
P35249	Replication factor C subunit 4 (Activator 1 37 kDa subunit) (A1 37 kDa subunit) (Activator 1 subunit 4) (Replication factor C 37 kDa subunit) (RF-C 37 kDa subunit) (RFC37)	RFC4_HUMAN	1.16776	0.046079	1.3365	0
Q6UN15	Pre-mRNA 3'-end-processing factor FIP1 (hFip1) (FIP1-like 1 protein) (Factor interacting with PAP) (Rearranged in hypereosinophilia)	FIP1_HUMAN	1.5174	0.0460792	1.3365	0
Q9BWJ5	Splicing factor 3B subunit 5 (SF3b5) (Pre-mRNA-splicing factor SF3b 10 kDa subunit)	SF3B5_HUMAN	0.583054	0.0472318	1.32577	0
P22061	Protein-L-isoaspartate(D-aspartate) O-methyltransferase (PIMT) (EC 2.1.1.77) (L-isoaspartyl protein carboxyl methyltransferase) (Protein L-isoaspartyl/D-aspartyl methyltransferase) (Protein-beta-aspartate methyltransferase)	PIMT_HUMAN	0.484048	0.0473538	1.32465	0
Q08945	FACT complex subunit SSRP1 (Chromatin-specific transcription elongation factor 80 kDa subunit) (Facilitates chromatin transcription complex 80 kDa subunit) (FACT 80 kDa subunit) (FACTp80) (Facilitates chromatin transcription complex subunit SSRP1) (Recombination signal sequence recognition protein 1) (Structure-specific recognition protein 1) (hSSRP1) (T160)	SSRP1_HUMAN	0.760203	0.0493703	1.30653	0
Q8TEQ6	Gem-associated protein 5 (Gemin5)	GEMI5_HUMAN	1.32563	0.0502549	1.29882	0
Q04637	Eukaryotic translation initiation factor 4 gamma 1 (eIF-4-gamma 1) (eIF-4G 1) (eIF-4G1) (p220)	IF4G1_HUMAN	0.696994	0.0503675	1.29785	0
P40939	Trifunctional enzyme subunit alpha, mitochondrial (78 kDa gastrin-binding protein) (Monolysocardiolipin acyltransferase) (EC 2.3.1.-) (TP-alpha) [Includes: Long-chain enoyl-CoA hydratase (EC 4.2.1.17); Long chain 3-hydroxyacyl-CoA dehydrogenase (EC 1.1.1.211)]	ECHA_HUMAN	0.960455	0.0508257	1.29392	0
P15924	Desmoplakin (DP) (250/210 kDa paraneoplastic pemphigus antigen)	DESP_HUMAN	1.59498	0.0528262	1.27715	0
Q92900	Regulator of nonsense transcripts 1 (EC 3.6.4.12) (EC 3.6.4.13) (ATP-dependent helicase RENT1) (Nonsense mRNA reducing factor 1) (NORF1) (Up-frameshift suppressor 1 homolog) (hUpf1)	RENT1_HUMAN	0.604942	0.0545838	1.26294	0
P68431	Histone H3.1 (Histone H3/a) (Histone H3/b) (Histone H3/c) (Histone H3/d) (Histone H3/f) (Histone H3/h) (Histone H3/i) (Histone H3/j) (Histone H3/k) (Histone H3/l)	H31_HUMAN	0.614804	0.0546052	1.26277	0
Q13642	Four and a half LIM domains protein 1 (FHL-1) (Skeletal muscle LIM-protein 1) (SLIM) (SLIM-1)	FHL1_HUMAN	1.97796	0.0547877	1.26132	0
Q14192	Four and a half LIM domains protein 2 (FHL-2) (LIM domain protein DRAL) (Skeletal muscle LIM-protein 3) (SLIM-3)	FHL2_HUMAN	0.747446	0.0554403	1.25617	0
Q9Y3I0	RNA-splicing ligase RtcB homolog (EC 6.5.1.8) (3'-phosphate/5'-hydroxy nucleic acid ligase)	RTCB_HUMAN	0.584143	0.0554764	1.25589	0
P05387	60S acidic ribosomal protein P2 (Large ribosomal subunit protein P2) (Renal carcinoma antigen NY-REN-44)	RLA2_HUMAN	0.708681	0.0558541	1.25294	0
P28066	Proteasome subunit alpha type-5 (Macropain zeta chain) (Multicatalytic endopeptidase complex zeta chain) (Proteasome zeta chain)	PSA5_HUMAN	1.06892	0.0559377	1.2523	0
P52292	Importin subunit alpha-1 (Karyopherin subunit alpha-2) (RAG cohort protein 1) (SRP1-alpha)	IMA1_HUMAN	0.711081	0.057059	1.24368	0
Q8WWM7	Ataxin-2-like protein (Ataxin-2 domain protein) (Ataxin-2-related protein)	ATX2L_HUMAN	0.539786	0.0572488	1.24223	0
P68104	Elongation factor 1-alpha 1 (EF-1-alpha-1) (Elongation factor Tu) (EF-Tu) (Eukaryotic elongation factor 1 A-1) (eEF1A-1) (Leukocyte receptor cluster member 7)	EF1A1_HUMAN	0.590974	0.0584241	1.23341	0
P46778	60S ribosomal protein L21 (Large ribosomal subunit protein eL21)	RL21_HUMAN	0.524163	0.0587651	1.23088	0
O43347	RNA-binding protein Musashi homolog 1 (Musashi-1)	MSI1H_HUMAN	0.52613	0.058834	1.23037	0
Q02543	60S ribosomal protein L18a (Large ribosomal subunit protein eL20)	RL18A_HUMAN	1.56543	0.0591866	1.22778	0
Q9UN81	LINE-1 retrotransposable element ORF1 protein (L1ORF1p) (LINE retrotransposable element 1) (LINE1 retrotransposable element 1)	LORF1_HUMAN	0.934161	0.0594409	1.22591	0
O14735	CDP-diacylglycerol--inositol 3-phosphatidyltransferase (EC 2.7.8.11) (Phosphatidylinositol synthase) (PI synthase) (PtdIns synthase)	CDIPT_HUMAN	0.459077	0.0595493	1.22512	0
O15372	Eukaryotic translation initiation factor 3 subunit H (eIF3h) (Eukaryotic translation initiation factor 3 subunit 3) (eIF-3-gamma) (eIF3 p40 subunit)	EIF3H_HUMAN	1.71498	0.0608137	1.216	0
P46060	Ran GTPase-activating protein 1 (RanGAP1)	RAGP1_HUMAN	1.11953	0.064221	1.19232	0
P82673	28S ribosomal protein S35, mitochondrial (MRP-S35) (S35mt) (28S ribosomal protein S28, mitochondrial) (MRP-S28) (S28mt) (Mitochondrial small ribosomal subunit protein mS35)	RT35_HUMAN	1.78134	0.0645256	1.19027	0
P62314	Small nuclear ribonucleoprotein Sm D1 (Sm-D1) (Sm-D autoantigen) (snRNP core protein D1)	SMD1_HUMAN	0.501466	0.0649945	1.18712	0
Q12873	Chromodomain-helicase-DNA-binding protein 3 (CHD-3) (EC 3.6.4.12) (ATP-dependent helicase CHD3) (Mi-2 autoantigen 240 kDa protein) (Mi2-alpha) (Zinc finger helicase) (hZFH)	CHD3_HUMAN	0.458731	0.0651952	1.18578	0
P49458	Signal recognition particle 9 kDa protein (SRP9)	SRP09_HUMAN	0.993714	0.065422	1.18428	0
P18621	60S ribosomal protein L17 (60S ribosomal protein L23) (Large ribosomal subunit protein uL22) (PD-1)	RL17_HUMAN	1.1383	0.0654231	1.18427	0
P82663	28S ribosomal protein S25, mitochondrial (MRP-S25) (S25mt) (Mitochondrial small ribosomal subunit protein mS25)	RT25_HUMAN	1.10639	0.0659814	1.18058	0
P69905	Hemoglobin subunit alpha (Alpha-globin) (Hemoglobin alpha chain) [Cleaved into: Hemopressin]	HBA_HUMAN	0.613311	0.0669829	1.17404	0
P48634	Protein PRRC2A (HLA-B-associated transcript 2) (Large proline-rich protein BAT2) (Proline-rich and coiled-coil-containing protein 2A) (Protein G2)	PRC2A_HUMAN	0.648096	0.0677374	1.16917	0
Q9NX58	Cell growth-regulating nucleolar protein	LYAR_HUMAN	0.61447	0.0678127	1.16869	0
Q969X5	Endoplasmic reticulum-Golgi intermediate compartment protein 1 (ER-Golgi intermediate compartment 32 kDa protein) (ERGIC-32)	ERGI1_HUMAN	0.60953	0.0680151	1.16739	0
P68363	Tubulin alpha-1B chain (EC 3.6.5.-) (Alpha-tubulin ubiquitous) (Tubulin K-alpha-1) (Tubulin alpha-ubiquitous chain) [Cleaved into: Detyrosinated tubulin alpha-1B chain]	TBA1B_HUMAN	0.388102	0.0690278	1.16098	0
Q6P5R6	60S ribosomal protein L22-like 1 (Large ribosomal subunit protein eL22-like 1)	RL22L_HUMAN	1.39864	0.069442	1.15838	0
P78527	DNA-dependent protein kinase catalytic subunit (DNA-PK catalytic subunit) (DNA-PKcs) (EC 2.7.11.1) (DNPK1) (p460)	PRKDC_HUMAN	0.66256	0.0705067	1.15177	0
Q96DF8	Splicing factor ESS-2 homolog (DiGeorge syndrome critical region 13) (DiGeorge syndrome critical region 14) (DiGeorge syndrome protein H) (DGS-H) (Protein ES2)	ESS2_HUMAN	0.631327	0.0706077	1.15115	0
Q9NVI1	Fanconi anemia group I protein (Protein FACI)	FANCI_HUMAN	0.898629	0.0711149	1.14804	0
P62269	40S ribosomal protein S18 (Ke-3) (Ke3) (Small ribosomal subunit protein uS13)	RS18_HUMAN	0.396051	0.072013	1.14259	0
P11940	Polyadenylate-binding protein 1 (PABP-1) (Poly(A)-binding protein 1)	PABP1_HUMAN	1.3486	0.072132	1.14187	0
Q99460	26S proteasome non-ATPase regulatory subunit 1 (26S proteasome regulatory subunit RPN2) (26S proteasome regulatory subunit S1) (26S proteasome subunit p112)	PSMD1_HUMAN	0.680672	0.0732867	1.13497	0
P52272	Heterogeneous nuclear ribonucleoprotein M (hnRNP M)	HNRPM_HUMAN	1.33049	0.0743276	1.12885	0
O75044	SLIT-ROBO Rho GTPase-activating protein 2 (srGAP2) (Formin-binding protein 2) (Rho GTPase-activating protein 34)	SRGP2_HUMAN	0.597858	0.074887	1.12559	0
P62857	40S ribosomal protein S28 (Small ribosomal subunit protein eS28)	RS28_HUMAN	-2.6055	0.0749357	1.12531	0
P62917	60S ribosomal protein L8 (Large ribosomal subunit protein uL2)	RL8_HUMAN	0.506598	0.0750352	1.12473	0
Q02878	60S ribosomal protein L6 (Large ribosomal subunit protein eL6) (Neoplasm-related protein C140) (Tax-responsive enhancer element-binding protein 107) (TaxREB107)	RL6_HUMAN	0.69761	0.0765224	1.11621	0
Q9Y285	Phenylalanine--tRNA ligase alpha subunit (EC 6.1.1.20) (CML33) (Phenylalanyl-tRNA synthetase alpha subunit) (PheRS)	SYFA_HUMAN	1.03387	0.0775847	1.11022	0
P07437	Tubulin beta chain (Tubulin beta-5 chain)	TBB5_HUMAN	1.13555	0.0791023	1.10181	0
P42677	40S ribosomal protein S27 (Metallopan-stimulin 1) (MPS-1) (Small ribosomal subunit protein eS27)	RS27_HUMAN	0.811899	0.0805085	1.09416	0
Q14103	Heterogeneous nuclear ribonucleoprotein D0 (hnRNP D0) (AU-rich element RNA-binding protein 1)	HNRPD_HUMAN	1.63765	0.0807303	1.09296	0
O14545	TRAF-type zinc finger domain-containing protein 1 (Protein FLN29)	TRAD1_HUMAN	0.709787	0.080801	1.09258	0
Q14974	Importin subunit beta-1 (Importin-90) (Karyopherin subunit beta-1) (Nuclear factor p97) (Pore targeting complex 97 kDa subunit) (PTAC97)	IMB1_HUMAN	0.645852	0.0815128	1.08877	0
P05386	60S acidic ribosomal protein P1 (Large ribosomal subunit protein P1)	RLA1_HUMAN	1.51725	0.0820553	1.08589	0
O14980	Exportin-1 (Exp1) (Chromosome region maintenance 1 protein homolog)	XPO1_HUMAN	0.597899	0.0820808	1.08576	0
P26368	Splicing factor U2AF 65 kDa subunit (U2 auxiliary factor 65 kDa subunit) (hU2AF(65)) (hU2AF65) (U2 snRNP auxiliary factor large subunit)	U2AF2_HUMAN	0.62986	0.0825838	1.08311	0
Q15773	Myeloid leukemia factor 2 (Myelodysplasia-myeloid leukemia factor 2)	MLF2_HUMAN	1.16911	0.0832039	1.07986	0
Q70Z53	Protein FRA10AC1	F10C1_HUMAN	0.935977	0.0835557	1.07802	0
P62750	60S ribosomal protein L23a (Large ribosomal subunit protein uL23)	RL23A_HUMAN	0.440431	0.0844885	1.0732	0
Q15717	ELAV-like protein 1 (Hu-antigen R) (HuR)	ELAV1_HUMAN	0.393413	0.0847569	1.07182	0
Q09028	Histone-binding protein RBBP4 (Chromatin assembly factor 1 subunit C) (CAF-1 subunit C) (Chromatin assembly factor I p48 subunit) (CAF-I 48 kDa subunit) (CAF-I p48) (Nucleosome-remodeling factor subunit RBAP48) (Retinoblastoma-binding protein 4) (RBBP-4) (Retinoblastoma-binding protein p48)	RBBP4_HUMAN	0.621994	0.0848268	1.07147	0
P32969	60S ribosomal protein L9 (Large ribosomal subunit protein uL6)	RL9_HUMAN	0.997841	0.0850238	1.07046	0
P42704	Leucine-rich PPR motif-containing protein, mitochondrial (130 kDa leucine-rich protein) (LRP 130) (GP130)	LPPRC_HUMAN	1.15831	0.0853251	1.06892	0
Q96I24	Far upstream element-binding protein 3 (FUSE-binding protein 3)	FUBP3_HUMAN	0.638832	0.0881824	1.05462	0
P23246	Splicing factor, proline- and glutamine-rich (100 kDa DNA-pairing protein) (hPOMp100) (DNA-binding p52/p100 complex, 100 kDa subunit) (Polypyrimidine tract-binding protein-associated-splicing factor) (PSF) (PTB-associated-splicing factor)	SFPQ_HUMAN	0.510909	0.0884702	1.0532	0
P62081	40S ribosomal protein S7 (Small ribosomal subunit protein eS7)	RS7_HUMAN	0.433959	0.0901013	1.04527	0
P0C0L4	Complement C4-A (Acidic complement C4) (C3 and PZP-like alpha-2-macroglobulin domain-containing protein 2) [Cleaved into: Complement C4 beta chain; Complement C4-A alpha chain; C4a anaphylatoxin; C4b-A; C4d-A; Complement C4 gamma chain]	CO4A_HUMAN	1.34688	0.0901222	1.04517	0
O00311	Cell division cycle 7-related protein kinase (CDC7-related kinase) (HsCdc7) (huCdc7) (EC 2.7.11.1)	CDC7_HUMAN	0.861473	0.0904297	1.04369	0
Q14204	Cytoplasmic dynein 1 heavy chain 1 (Cytoplasmic dynein heavy chain 1) (Dynein heavy chain, cytosolic)	DYHC1_HUMAN	1.1449	0.0916271	1.03798	0
P83881	60S ribosomal protein L36a (60S ribosomal protein L44) (Cell growth-inhibiting gene 15 protein) (Cell migration-inducing gene 6 protein) (Large ribosomal subunit protein eL42)	RL36A_HUMAN	1.88001	0.0923339	1.03464	0
Q9Y421	Protein FAM32A (Ovarian tumor-associated gene 12) (OTAG-12)	FA32A_HUMAN	2.19658	0.0925091	1.03382	0
P63220	40S ribosomal protein S21 (Small ribosomal subunit protein eS21)	RS21_HUMAN	0.617756	0.0932582	1.03031	0
P30876	DNA-directed RNA polymerase II subunit RPB2 (EC 2.7.7.6) (DNA-directed RNA polymerase II 140 kDa polypeptide) (DNA-directed RNA polymerase II subunit B) (RNA polymerase II subunit 2) (RNA polymerase II subunit B2)	RPB2_HUMAN	1.16349	0.0934078	1.02962	0
O00303	Eukaryotic translation initiation factor 3 subunit F (eIF3f) (Deubiquitinating enzyme eIF3f) (EC 3.4.19.12) (Eukaryotic translation initiation factor 3 subunit 5) (eIF-3-epsilon) (eIF3 p47)	EIF3F_HUMAN	1.25734	0.0951163	1.02175	0
P31689	DnaJ homolog subfamily A member 1 (DnaJ protein homolog 2) (HSDJ) (Heat shock 40 kDa protein 4) (Heat shock protein J2) (HSJ-2) (Human DnaJ protein 2) (hDj-2)	DNJA1_HUMAN	0.628287	0.0955796	1.01963	0
P27816	Microtubule-associated protein 4 (MAP-4)	MAP4_HUMAN	1.13972	0.0956352	1.01938	0
Q96EY7	Pentatricopeptide repeat domain-containing protein 3, mitochondrial (28S ribosomal protein S39, mitochondrial) (MRP-S39) (Mitochondrial small ribosomal subunit protein mS39) (Transformation-related gene 15 protein) (TRG-15)	PTCD3_HUMAN	1.03893	0.0965287	1.01534	0
Q00577	Transcriptional activator protein Pur-alpha (Purine-rich single-stranded DNA-binding protein alpha)	PURA_HUMAN	0.72821	0.0982206	1.0078	0
O15344	E3 ubiquitin-protein ligase Midline-1 (EC 2.3.2.27) (Midin) (Putative transcription factor XPRF) (RING finger protein 59) (RING finger protein Midline-1) (RING-type E3 ubiquitin transferase Midline-1) (Tripartite motif-containing protein 18)	TRI18_HUMAN	-1.53452	0.0983777	1.0071	0
Q8TF01	Arginine/serine-rich protein PNISR (PNN-interacting serine/arginine-rich protein) (SR-related protein) (SR-rich protein) (Serine/arginine-rich-splicing regulatory protein 130) (SRrp130) (Splicing factor, arginine/serine-rich 130) (Splicing factor, arginine/serine-rich 18)	PNISR_HUMAN	-1.03209	0.0984709	1.00669	0
Q15029	116 kDa U5 small nuclear ribonucleoprotein component (Elongation factor Tu GTP-binding domain-containing protein 2) (SNU114 homolog) (hSNU114) (U5 snRNP-specific protein, 116 kDa) (U5-116 kDa)	U5S1_HUMAN	0.844526	0.102015	0.991337	0
P14649	Myosin light chain 6B (Myosin light chain 1 slow-twitch muscle A isoform) (MLC1sa) (Smooth muscle and nonmuscle myosin light chain alkali 6B)	MYL6B_HUMAN	0.638648	0.102213	0.990494	0
Q15654	Thyroid receptor-interacting protein 6 (TR-interacting protein 6) (TRIP-6) (Opa-interacting protein 1) (OIP-1) (Zyxin-related protein 1) (ZRP-1)	TRIP6_HUMAN	0.507804	0.103679	0.984311	0
Q9UMS4	Pre-mRNA-processing factor 19 (EC 2.3.2.27) (Nuclear matrix protein 200) (PRP19/PSO4 homolog) (hPso4) (RING-type E3 ubiquitin transferase PRP19) (Senescence evasion factor)	PRP19_HUMAN	1.58458	0.104263	0.981871	0
Q96I25	Splicing factor 45 (45 kDa-splicing factor) (RNA-binding motif protein 17)	SPF45_HUMAN	0.540861	0.105265	0.977715	0
P10644	cAMP-dependent protein kinase type I-alpha regulatory subunit (Tissue-specific extinguisher 1) (TSE1)	KAP0_HUMAN	0.56134	0.10701	0.970574	0
Q8NBJ5	Procollagen galactosyltransferase 1 (EC 2.4.1.50) (Collagen beta(1-O)galactosyltransferase 1) (ColGalT 1) (Glycosyltransferase 25 family member 1) (Hydroxylysine galactosyltransferase 1)	GT251_HUMAN	0.622251	0.107094	0.970235	0
Q9BTC8	Metastasis-associated protein MTA3	MTA3_HUMAN	0.718287	0.108461	0.964727	0
Q6P2Q9	Pre-mRNA-processing-splicing factor 8 (220 kDa U5 snRNP-specific protein) (PRP8 homolog) (Splicing factor Prp8) (p220)	PRP8_HUMAN	0.684453	0.109971	0.958723	0
P17612	cAMP-dependent protein kinase catalytic subunit alpha (PKA C-alpha) (EC 2.7.11.11)	KAPCA_HUMAN	0.458458	0.111194	0.953919	0
Q5T8P6	RNA-binding protein 26 (CTCL tumor antigen se70-2) (RNA-binding motif protein 26)	RBM26_HUMAN	0.886882	0.111594	0.952359	0
P22626	Heterogeneous nuclear ribonucleoproteins A2/B1 (hnRNP A2/B1)	ROA2_HUMAN	0.488818	0.111911	0.951127	0
P38646	Stress-70 protein, mitochondrial (75 kDa glucose-regulated protein) (GRP-75) (Heat shock 70 kDa protein 9) (Mortalin) (MOT) (Peptide-binding protein 74) (PBP74)	GRP75_HUMAN	0.814802	0.112308	0.94959	0
Q9UDY2	Tight junction protein ZO-2 (Tight junction protein 2) (Zona occludens protein 2) (Zonula occludens protein 2)	ZO2_HUMAN	0.593351	0.11251	0.94881	0
P55884	Eukaryotic translation initiation factor 3 subunit B (eIF3b) (Eukaryotic translation initiation factor 3 subunit 9) (Prt1 homolog) (hPrt1) (eIF-3-eta) (eIF3 p110) (eIF3 p116)	EIF3B_HUMAN	0.793829	0.114531	0.941075	0
Q7L014	Probable ATP-dependent RNA helicase DDX46 (EC 3.6.4.13) (DEAD box protein 46) (PRP5 homolog)	DDX46_HUMAN	0.879992	0.116547	0.9335	0
P51398	28S ribosomal protein S29, mitochondrial (MRP-S29) (S29mt) (Death-associated protein 3) (DAP-3) (Ionizing radiation resistance conferring protein) (Mitochondrial small ribosomal subunit protein mS29)	RT29_HUMAN	0.856728	0.117118	0.931375	0
P11021	Endoplasmic reticulum chaperone BiP (EC 3.6.4.10) (78 kDa glucose-regulated protein) (GRP-78) (Binding-immunoglobulin protein) (BiP) (Heat shock protein 70 family protein 5) (HSP70 family protein 5) (Heat shock protein family A member 5) (Immunoglobulin heavy chain-binding protein)	BIP_HUMAN	0.327077	0.117636	0.929461	0
P22694	cAMP-dependent protein kinase catalytic subunit beta (PKA C-beta) (EC 2.7.11.11)	KAPCB_HUMAN	0.678763	0.119268	0.923478	0
O00425	Insulin-like growth factor 2 mRNA-binding protein 3 (IGF2 mRNA-binding protein 3) (IMP-3) (IGF-II mRNA-binding protein 3) (KH domain-containing protein overexpressed in cancer) (hKOC) (VICKZ family member 3)	IF2B3_HUMAN	0.613433	0.11961	0.922232	0
P05198	Eukaryotic translation initiation factor 2 subunit 1 (Eukaryotic translation initiation factor 2 subunit alpha) (eIF-2-alpha) (eIF-2A) (eIF-2alpha)	IF2A_HUMAN	0.808789	0.119679	0.921982	0
P40227	T-complex protein 1 subunit zeta (TCP-1-zeta) (Acute morphine dependence-related protein 2) (CCT-zeta-1) (HTR3) (Tcp20)	TCPZ_HUMAN	0.852617	0.120099	0.920462	0
P46776	60S ribosomal protein L27a (Large ribosomal subunit protein uL15)	RL27A_HUMAN	0.465847	0.120248	0.919921	0
P35908	Keratin, type II cytoskeletal 2 epidermal (Cytokeratin-2e) (CK-2e) (Epithelial keratin-2e) (Keratin-2 epidermis) (Keratin-2e) (K2e) (Type-II keratin Kb2)	K22E_HUMAN	1.51676	0.12066	0.918438	0
P61247	40S ribosomal protein S3a (Small ribosomal subunit protein eS1) (v-fos transformation effector protein) (Fte-1)	RS3A_HUMAN	0.376	0.120916	0.917516	0
P82930	28S ribosomal protein S34, mitochondrial (MRP-S34) (S34mt) (Mitochondrial small ribosomal subunit protein mS34)	RT34_HUMAN	0.742934	0.121045	0.917052	0
Q9NQS1	Cell death regulator Aven	AVEN_HUMAN	0.700711	0.12184	0.91421	0
P62899	60S ribosomal protein L31 (Large ribosomal subunit protein eL31)	RL31_HUMAN	0.583844	0.124545	0.904674	0
Q13123	Protein Red (Cytokine IK) (IK factor) (Protein RER)	RED_HUMAN	0.874782	0.125054	0.902902	0
Q8WWC4	m-AAA protease-interacting protein 1, mitochondrial (Matrix AAA peptidase-interacting protein 1)	MAIP1_HUMAN	0.567588	0.125379	0.901776	0
Q86V81	THO complex subunit 4 (Tho4) (Ally of AML-1 and LEF-1) (Aly/REF export factor) (Transcriptional coactivator Aly/REF) (bZIP-enhancing factor BEF)	THOC4_HUMAN	0.351531	0.126217	0.898883	0
P42285	Exosome RNA helicase MTR4 (EC 3.6.4.13) (ATP-dependent RNA helicase DOB1) (ATP-dependent RNA helicase SKIV2L2) (Superkiller viralicidic activity 2-like 2) (TRAMP-like complex helicase)	MTREX_HUMAN	0.731984	0.126349	0.898427	0
Q8TF09	Dynein light chain roadblock-type 2 (Dynein light chain 2B, cytoplasmic) (Roadblock domain-containing protein 2)	DLRB2_HUMAN	0.402739	0.126915	0.896488	0
Q00839	Heterogeneous nuclear ribonucleoprotein U (hnRNP U) (GRIP120) (Nuclear p120 ribonucleoprotein) (Scaffold-attachment factor A) (SAF-A) (p120) (pp120)	HNRPU_HUMAN	0.799985	0.127044	0.896044	0
P25398	40S ribosomal protein S12 (Small ribosomal subunit protein eS12)	RS12_HUMAN	0.352587	0.130167	0.885498	0
Q99729	Heterogeneous nuclear ribonucleoprotein A/B (hnRNP A/B) (APOBEC1-binding protein 1) (ABBP-1)	ROAA_HUMAN	1.55369	0.130811	0.883355	0
P14678	Small nuclear ribonucleoprotein-associated proteins B and B' (snRNP-B) (Sm protein B/B') (Sm-B/B') (SmB/B')	RSMB_HUMAN	0.894372	0.131202	0.882059	0
Q14493	Histone RNA hairpin-binding protein (Histone stem-loop-binding protein)	SLBP_HUMAN	0.688355	0.131531	0.880973	0
Q07020	60S ribosomal protein L18 (Large ribosomal subunit protein eL18)	RL18_HUMAN	0.452352	0.131901	0.879751	0
P53618	Coatomer subunit beta (Beta-coat protein) (Beta-COP)	COPB_HUMAN	0.994847	0.132025	0.879345	0
Q9Y295	Developmentally-regulated GTP-binding protein 1 (DRG-1) (Neural precursor cell expressed developmentally down-regulated protein 3) (NEDD-3) (Translation factor GTPase DRG1) (TRAFAC GTPase DRG1) (EC 3.6.5.-)	DRG1_HUMAN	0.658111	0.132317	0.878385	0
P08572	Collagen alpha-2(IV) chain [Cleaved into: Canstatin]	CO4A2_HUMAN	1.20095	0.135476	0.868137	0
Q3ZCQ8	Mitochondrial import inner membrane translocase subunit TIM50	TIM50_HUMAN	0.740455	0.135814	0.867054	0
Q9Y6M1	Insulin-like growth factor 2 mRNA-binding protein 2 (IGF2 mRNA-binding protein 2) (IMP-2) (Hepatocellular carcinoma autoantigen p62) (IGF-II mRNA-binding protein 2) (VICKZ family member 2)	IF2B2_HUMAN	0.621082	0.138099	0.85981	0
Q8WXF1	Paraspeckle component 1 (Paraspeckle protein 1)	PSPC1_HUMAN	1.2133	0.140415	0.852587	0
P22612	cAMP-dependent protein kinase catalytic subunit gamma (PKA C-gamma) (EC 2.7.11.11)	KAPCG_HUMAN	1.849	0.141801	0.848321	0
Q9NY12	H/ACA ribonucleoprotein complex subunit 1 (Nucleolar protein family A member 1) (snoRNP protein GAR1)	GAR1_HUMAN	0.524779	0.142126	0.847328	0
P62244	40S ribosomal protein S15a (Small ribosomal subunit protein uS8)	RS15A_HUMAN	0.87678	0.145764	0.836349	0
O43290	U4/U6.U5 tri-snRNP-associated protein 1 (SNU66 homolog) (hSnu66) (Squamous cell carcinoma antigen recognized by T-cells 1) (SART-1) (hSART-1) (U4/U6.U5 tri-snRNP-associated 110 kDa protein) (allergen Hom s 1)	SNUT1_HUMAN	0.315237	0.146171	0.835139	0
P51991	Heterogeneous nuclear ribonucleoprotein A3 (hnRNP A3)	ROA3_HUMAN	0.379939	0.147998	0.829745	0
Q9Y2L1	Exosome complex exonuclease RRP44 (EC 3.1.13.-) (EC 3.1.26.-) (Protein DIS3 homolog) (Ribosomal RNA-processing protein 44)	RRP44_HUMAN	0.537513	0.14981	0.824459	0
O60506	Heterogeneous nuclear ribonucleoprotein Q (hnRNP Q) (Glycine- and tyrosine-rich RNA-binding protein) (GRY-RBP) (NS1-associated protein 1) (Synaptotagmin-binding, cytoplasmic RNA-interacting protein)	HNRPQ_HUMAN	0.654274	0.151048	0.820885	0
Q9Y5B6	PAX3- and PAX7-binding protein 1 (GC-rich sequence DNA-binding factor 1)	PAXB1_HUMAN	0.491711	0.152737	0.816056	0
Q9UII2	ATPase inhibitor, mitochondrial (ATP synthase F1 subunit epsilon) (Inhibitor of F(1)F(o)-ATPase) (IF(1)) (IF1)	ATIF1_HUMAN	-1.21164	0.154631	0.810703	0
P30050	60S ribosomal protein L12 (Large ribosomal subunit protein uL11)	RL12_HUMAN	0.637402	0.1563	0.80604	0
Q53GS9	U4/U6.U5 tri-snRNP-associated protein 2 (Inactive ubiquitin-specific peptidase 39) (SAD1 homolog) (U4/U6.U5 tri-snRNP-associated 65 kDa protein) (65K)	SNUT2_HUMAN	0.961942	0.156649	0.805074	0
Q13243	Serine/arginine-rich splicing factor 5 (Delayed-early protein HRS) (Pre-mRNA-splicing factor SRP40) (Splicing factor, arginine/serine-rich 5)	SRSF5_HUMAN	-1.21027	0.158119	0.801016	0
Q14161	ARF GTPase-activating protein GIT2 (ARF GAP GIT2) (Cool-interacting tyrosine-phosphorylated protein 2) (CAT-2) (CAT2) (G protein-coupled receptor kinase-interactor 2) (GRK-interacting protein 2)	GIT2_HUMAN	0.797979	0.160026	0.795809	0
P13073	Cytochrome c oxidase subunit 4 isoform 1, mitochondrial (Cytochrome c oxidase polypeptide IV) (Cytochrome c oxidase subunit IV isoform 1) (COX IV-1)	COX41_HUMAN	0.568046	0.160787	0.793748	0
Q14152	Eukaryotic translation initiation factor 3 subunit A (eIF3a) (Eukaryotic translation initiation factor 3 subunit 10) (eIF-3-theta) (eIF3 p167) (eIF3 p180) (eIF3 p185)	EIF3A_HUMAN	1.0442	0.16257	0.788959	0
Q5JVS0	Intracellular hyaluronan-binding protein 4 (IHABP-4) (IHABP4) (Hyaluronan-binding protein 4) (Ki-1/57 intracellular antigen)	HABP4_HUMAN	1.12714	0.162611	0.788851	0
Q9NXE8	Pre-mRNA-splicing factor CWC25 homolog (Coiled-coil domain-containing protein 49) (Spliceosome-associated protein homolog CWC25)	CWC25_HUMAN	0.719042	0.162772	0.788422	0
Q99683	Mitogen-activated protein kinase kinase kinase 5 (EC 2.7.11.25) (Apoptosis signal-regulating kinase 1) (ASK-1) (MAPK/ERK kinase kinase 5) (MEK kinase 5) (MEKK 5)	M3K5_HUMAN	0.499897	0.163836	0.78559	0
Q9BRP8	Partner of Y14 and mago (PYM homolog 1 exon junction complex-associated factor) (Protein wibg homolog)	PYM1_HUMAN	0.402695	0.163899	0.785425	0
Q9Y262	Eukaryotic translation initiation factor 3 subunit L (eIF3l) (Eukaryotic translation initiation factor 3 subunit 6-interacting protein) (Eukaryotic translation initiation factor 3 subunit E-interacting protein)	EIF3L_HUMAN	0.687057	0.167008	0.777264	0
P35527	Keratin, type I cytoskeletal 9 (Cytokeratin-9) (CK-9) (Keratin-9) (K9)	K1C9_HUMAN	1.60246	0.168292	0.773936	0
P04908	Histone H2A type 1-B/E (Histone H2A.2) (Histone H2A/a) (Histone H2A/m)	H2A1B_HUMAN	0.38644	0.16844	0.773554	0
Q9NPI6	mRNA-decapping enzyme 1A (EC 3.6.1.62) (Smad4-interacting transcriptional co-activator) (Transcription factor SMIF)	DCP1A_HUMAN	0.310957	0.168619	0.773092	0
P08670	Vimentin	VIME_HUMAN	1.01689	0.174396	0.758463	0
Q5BKY9	Protein FAM133B	F133B_HUMAN	-1.35901	0.175267	0.756299	0
O95793	Double-stranded RNA-binding protein Staufen homolog 1	STAU1_HUMAN	0.706732	0.175375	0.756031	0
O75643	U5 small nuclear ribonucleoprotein 200 kDa helicase (EC 3.6.4.13) (Activating signal cointegrator 1 complex subunit 3-like 1) (BRR2 homolog) (U5 snRNP-specific 200 kDa protein) (U5-200KD)	U520_HUMAN	0.550543	0.177278	0.751346	0
Q15393	Splicing factor 3B subunit 3 (Pre-mRNA-splicing factor SF3b 130 kDa subunit) (SF3b130) (STAF130) (Spliceosome-associated protein 130) (SAP 130)	SF3B3_HUMAN	-0.604809	0.180367	0.743843	0
Q9Y230	RuvB-like 2 (EC 3.6.4.12) (48 kDa TATA box-binding protein-interacting protein) (48 kDa TBP-interacting protein) (51 kDa erythrocyte cytosolic protein) (ECP-51) (INO80 complex subunit J) (Repressing pontin 52) (Reptin 52) (TIP49b) (TIP60-associated protein 54-beta) (TAP54-beta)	RUVB2_HUMAN	0.903061	0.182474	0.738798	0
Q14684	Ribosomal RNA processing protein 1 homolog B (RRP1-like protein B)	RRP1B_HUMAN	0.624924	0.182983	0.737589	0
P25705	ATP synthase subunit alpha, mitochondrial (ATP synthase F1 subunit alpha)	ATPA_HUMAN	0.704115	0.18317	0.737145	0
[truncated: 385 more rows]

## Sheet: Table S9 - Gene expression
Table S9: Gene expression changes between WT and THUMPD2KO based on DEseq2 analysis
[truncated: 15,713 more rows]

[truncated: 4 more sheets: Table S10 - rMATS output, Table S11 - FRASER theta, Table S12 - FRASER psi, Table S13 - RT-PCR validation]
